# Supplementary material for: Prevalence and mobility of integrative and conjugative elements within a Streptomyces natural population
Source: Front Microbiol. 2022 Sep 13;13:970179. doi: 10.3389/fmicb.2022.970179 (PMC9513070; doi:10.3389/fmicb.2022.970179)
Supplement: Supplementary Figure S1 — Phylogenetic tree of TraB proteins. A tree was built with 47 out of 51 TraB proteins identified in AICEs and DAICEs of the Streptomyces population. They were compared with 62 TraB sequences retrieved from Ghinet et al. (2011) that represent the TraB diversity found in sequenced Streptomyces species. TraB sequences of the population in the tree ranged from 433 to 738 amino acids. The four excluded sequences in the tree corresponded to TraB protein of family 18, which was too divergent and four very short sequences (139 amino acids) that could not be readily aligned. Plasmid-borne TraB (n = 4) were also excluded from the analysis. The unrooted phylogenetic tree was built with full length proteins using a Neighbor Joining method (JTT model) and percentage bootstrap support (100 replicates) is indicated if >70%. All positions with <50% site coverage were eliminated leaving a total of 567 positions in the final dataset. TraB sequences from our study are indicated with colored fonts. Their affiliation to different families, based on their phylogeny and sequence identity is indicated on the tree. The reference sequences are labeled with their accession numbers and according to the nomenclature of (Ghinet et al., 2011). [file Data_Sheet_1.ZIP › Supp Mat Choufa et al. 270722/Choufa et al. Tables Supplementary Material.xlsx]

## Sheet: Table S1
Function	Domain name	Accession number	Description
DNA transfer	TraB	This study	Intercellular DNA transfer
Replication	RepSA	PF20199	Replication initiator protein, pSAM2
	RepAM, DUF3631	PF12307	Replication initiator protein, pMEA300
	Prim-Pol	PF09250	Bifunctional DNA primase/polymerase, N-terminal
	Rep_1	PF01446	RCR replication protein
	Rep_2	PF01719	Plasmid replication protein
	Rep_3	PF01051	Initiator of plasmid replication
	RepA_C	PF04796	Plasmid encoded RepA protein
	Replicase	PF03090	Replication initiator protein
	Rep_trans	PF02486	Replication initiation factor
	Phage_rep_O	PF04492	Bacteriophage replication protein O
	RepL	PF05732	Firmicute plasmid replication protein
	Phage_CRI	PF05144	Phage replication protein CRI
	Phage_GPA	PF05840	Bacteriophage replication gene A protein
	IncFII_repA	PF02387	IncFII RepA protein
	RP_C	PF03428	Viral replication protein C, N-terminal domain
	RepA_N	PF06970	Replication initiator protein A (RepA), N-terminus
	RepC	PF06504	Replication protein C
	RPA	PF10134	Replication initiator protein A
	RepPP, DUF3987	PF13148	Replication protein associated with PrimPol
Integration	Phage_integrase	PF00589	Tyrosine recombinase
	Recombinase	PF07508	Serine recombinase

## Sheet: Table S2
Strain or replicon	GenBank accession no.	Replicon size (bp)	G + C content (%)
RLB1-8	CP041650	11,765,395	70.2
RLB1-9	CP041654	11,940,408	70.2
pRLB1-9.1	CP041653	154.158	69.0
pRLB1-9.2	CP041652	106.635	68.7
RLB3-5	CP041651	11,898,970	70.2
RLB3-6	CP041602	12,338,170	70.1
pRLB3-6.1	CP041601	110.314	70.6
RLB3-17	CP041610	12,022,941	70.2
S1A1-3	CP041611	12,042,091	70.2
S1A1-7	CP041604	11,713,151	70.3
pS1A1-7.1	CP041603	292.353	69.7
S1A1-8	CP041612	12,037,094	70.2
S1D4-14	CP041607	11,723,552	70.2
pS1D4-14.1	CP041605	112.263	68.7
pS1D4-14.2	CP041606	98.815	69.1
S1D4-20	CP041609	11,851,273	70.2
pS1D4-20.1	CP041608	394.086	69.1
S1D4-23	CP041613	12,057,750	70.2

## Sheet: Table S3
Name	Sequence	Aims
pMS82HygRBamHI_F	TTGGATCCGTACCAGTGAGCGTTTTTC	Amplification of the hygromycin resistance gene (hyg) Construction of pWED2 derived with hygromycin resistance
pMS82HygRBamHI_R	TTGGATCCGAGGAGATGATCGAGGATG
pIJ6902aacXbaI_F	AATCTAGATTTGGTTCATGTGCAGCTC	Amplification of the apramycin resistance gene (aac(3)IV)
pIJ6902aacXbaI_R	AATCTAGAGGTGAGTTCAGGCTTTTTCAT
SuperCos1NeoXbaI_F	AATCTAGAGGATGAATGTCAGCTACTGG	Amplification of the kanamycin resistance gene (neo)
SuperCos1NeoXbaI_R	AATCTAGACGAAGAACTCCAGCATGA
IGICE14Hup_F	ACTAAGCTTGGCGACCAAGGCGGAACT	Insertion of an apramycin resistance gene (aac(3)IV) in ICE01
IGICE14IXup_R	ATTACCCTGTTATCCCTATCTAGATTCGGTCTCTGGGCATGGGTA
IGICE14XIdown_F	AATCTAGATAGGGATAACAGGGTAATCCTGCCGCCACACGACAC
IGICE14Hdown_R	ACTAAGCTTGGTCCCCGACGACATCCTGA
IG1Hup_F	ACTAAGCTTCGACCAGTGGGACGGCTACA	Construction of kanamycin-resistant strains in S1A1-7 genome
IG1IXup_R	ATTACCCTGTTATCCCTATCTAGATTCGTTGGGGAGCGTCGGAGAA
IG1XIdown_F	AATCTAGATAGGGATAACAGGGTAATCCGGTGGTCGCAGTTGAC
IG1Hdown_R	ACTAAGCTTCCCGGTGTTCCACGAGCA
IG2Hup_F	ACTAAGCTTCAGATCCTCCCCGGCGTCTT	Construction of kanamycin-resistant strain RLB3-5 Construction of kanamycin-resistant strain S1D4-14 Construction of kanamycin-resistant strain S1D4-23
IG2IXup_R	ATTACCCTGTTATCCCTATCTAGATTCCGCCCCGGTCCGTCACT
IG2XIdown_F	AATCTAGATAGGGATAACAGGGTAATTACCAGGAGGGGAGAGGAGG
IG2Hdown_R2	ACTAAGCTTGGTGAAGGGGGAACGACAT
IG3Hup_F	ACTAAGCTTCAACGGCAACACGCACAC	Construction of kanamycin-resistant strain RLB1-9 Construction of kanamycin-resistant strain S1A1-3 Construction of kanamycin-resistant strain S1A1-8
IG3IXup_R	ATTACCCTGTTATCCCTATCTAGATTGGCTAGACGACCGGCTTTC
IG3XIdown_F	AATCTAGATAGGGATAACAGGGTAATGTCCTGGCCGAAACCGCTGT
IG3Hdown_R	ACTAAGCTTGACGGTCTGACGCTGCACA
IG4Hup_F	ACTAAGCTTCACACGGTGGTGACGAGCA	Construction of kanamycin-resistant strain S1D4-20
IG4IXup_R	ATTACCCTGTTATCCCTATCTAGATTTTCCGTGGTCGGGTGGGT
IG4XIdown_F	AATCTAGATAGGGATAACAGGGTAATCTCCAGCGGCGCCCCCGT
IG4Hdown_R2	ACTAAGCTTCCAGGCCAACCACGACACCA
IG6Hup_F	ACTAAGCTTACGGAACTGGAGGCGGTA	Construction of kanamycin-resistant strain RLB3-17
IG6IXup_R	ATTACCCTGTTATCCCTATCTAGATTTTTCAGAGGGCGTTGACG
IG6XIdown_F	AATCTAGATAGGGATAACAGGGTAATTCCTCTGAGCCCTCTGAG
IG6Hdown_R	ACTAAGCTTTCCGAACTCCGTGTGGAC
ICE13-RLB3-5-attL_Fwd	ACTGTGTAGACTTACCGACGTTGC	ICE excision and transfer
ICE13-RLB3-5-attL_Rev	GGTCAGCAGTACAGCACTCGT
ICE13-RLB3-5-attR_Fwd	CGAAACTGACAACACGACTCAAG
ICE13-RLB3-5-attR_Rev	TTCCCACGACGTTCCCATCC
ICE13-RLB3-5-attR_Fwd	CGAAACTGACAACACGACTCAAG
ICE13-RLB3-5-attL_Rev	GGTCAGCAGTACAGCACTCGT
ICE13-RLB3-5-attL_Fwd	ACTGTGTAGACTTACCGACGTTGC
ICE13-RLB3-5-attR_Rev	TTCCCACGACGTTCCCATCC
AICE02tra_F	GCAGAACATCCATCGTGAGC	AICE detection
AICE02tra_R	GTAAGTCGTCGCTGGTCGTC
AICE03XRE_F2	TGCCCCTCGTTCAAGAAGAT
AICE03XRE_R2	ACGGAACTGTTCAGGACCAT
AICE04tra_F	CGAGGGTCATCTCTGCTGTG
AICE04tra_R	CACTCATCGGCGTACTGGAG
AICE05rep_F	CCCAGACACCTACGACTACGA
AICE05rep_R	CCCAGTGAGCGAGGACGA
AICE06int_F2	GATCGCTGCCCTGGAAGACA
AICE06int_R2	CCGTGATCTTGTGGAGTGGAG
AICE07_RLB3-17_F	ACTTTGGGGTCTCAGCCA
AICE07_ RLB3-17_R	GTTCCTCAGTTACCGCTCCT
AICE08int_F	TCTACGACCTCATCCGATCC
AICE08int_R	GTCGAGGTACAGCTCCTTGC
AICE09Int_RLB3-17_F	GTCACGCTGCTTCTCCAACT
AICE09xisRLB3-17_R	GTGCTGTCTGTCGCAAGGA
AICE10tra_F	GAGCCACCATCGACTTCATT
AICE10tra_R	TGGTAGACGCTGAGTGATGC
AICE12int_F	GTAGAGCGGGAGTTGCTGAC
AICE12int_R	GCGTAGAAGCGGAACAGAAC
AICE12nudix_S1D4-23RLB3-6_F	GTCCGATCTACGAGAACCCTT
AICE12XRE_S1D4-23RLB3-6_R	AAGCAGCAACCGCCGAAC
AICE12GntR_RLB3-17_F	AGGAGTTGCGAGAGGAAGTG
AICE12GntR_RLB3-17_R	CTATGTCAGTGGGGTGTGCT
AICE15TraB_RLB3-17_F	GATGAGCAGGGCAATGAACT
AICE15Spd_S1D4-14_R	AGATCCAGCAGACGCAGAA
AICE15Spd_S1D4-14_F	GGTGTCAATCCGCTCCTC
AICE15Spd_S1D4-14_R	AGATCCAGCAGACGCAGAA
AICE16ANudix_RLB3-17_F	ACAAGTTCCTTCGTGCTGGT
AICE16AGntR_RLB3-17_R	GCCTTCTCCTCCTTCACCT
AICE16Bxis_RLB3-17 _F	GGAAAGTCGGAGGAAAGGT
AICE16BInt_RLB3-17_R	CTCTGGGAGGAAGCAATCAG
AICE16CSpd_S1D4-14_F	GGAGAGTGTTGCTGTGTTCC
AICE16CSpd_S1D4-14_R	GTGGGGCAGGTGAAGATG
AICE16Fint_F	GAGTACATGGCGAGTCGTTG
AICE16Fint_R	CTCCGATTGCTCTCATCCTC
AICE19rep_F	ATGTCACCACTCCCTTTCGT
AICE19rep_R	AGACCCTCCACCACTACACG
IndelRLB3-6_F	GGATGCCGATCTCCTCGCA	Strain specific sequence detection
IndelRLB3-6_R	CGCAATGGGGTGCAGTCAC
IndelS1A1-3+8_F	GCGGCTGGTGCTGGACTTT
IndelS1A1-3+8_R	CGGGGGCAGGGTCGTATC
Delta_IndelS1A1-3+8_F	GCCCTCAGTCTCTCGCCA
Delta_ IndelS1A1-3+8_R	CTGCGGCTGCTGTTGCTC
IndelRLB1-8_Gap_F	CGTCCTCACCCTTCTCTGTC
IndelRLB1-8_Gap_R	GCGTCTACCAGCAGATCCAC

## Sheet: Table S4
Name	Genomic positions	Size (bp)	Number of CDSs	Attachment site			Integrase families	Transfer proteins	Coupling protein	VirB4 protein
				Direct repeat	Size (bp)	Insertion genes
ICE (pRLB3-6.1)	# 32,535..91,452	n.a.	n.a.	n.a.	n.a.	n.a.	Tyrosine integrase	PF05713 MobP1_TXSS	+	+
DICE01 (RLB1-9) DICE01 (S1A1-3) DICE01 (S1A1-8) DICE01 (RLB3-17)	# 1,231,605..1,254,369 # 1,234,910..1,249,432 # 1,234,930..1,249,452 # 11,947,115..11,980,377	n.a.	n.a.	n.a.	n.a.	n.a.	-	PF13814	+	+
DICE02 (RLB3-6) DICE02 (S1D4-23) DICE02 (S1A1-7)	# 12,277,249..12,318,549 # 45,360..71,892 # 28,380..69,345	n.a.	n.a.	n.a.	n.a.	n.a.	-	PF13814	+	+
ICE01 (RLB1-8) ICE01 (RLB3-5)	6,668,017..6,754,058 6,204,672..6,290,713	85.995	87	CTCGTAATGCGTAGGTCTCGGGTTCGAATCCCGAAGGCGGCTCTGTaGAAGCCCCAGGATTCTCACTCGCCGTGAaCTGGGGCTTTTGCTTTT	93	tRNA-Thr (CGT) (3'end)	Tyrosine integrase	PF03432	+	+
IME01 (RLB1-8) IME01 (RLB3-5) IME01 (S1D4-14) IME01 (S1D4-20) IME01 (RLB3-17) IME01 (RLB1-9) IME01 (S1A1-3) IME01 (S1A1-8)	# 1,875,050..1,893,995 # 1,411,828..1,430,773 # 1,496,215..1,515,160 # 1,502,160..1,521,105 # 1,470,415..1,479,158 # 1,718,005..1,736,948 # 1,694,336..1,713,279 # 1,690,029..1,708,972	n.a.	n.a.	n.a.	n.a.	n.a.	Serine integrase	PF13814	-	-
DICE03 (RLB1-8) DICE03 (RLB3-5) DICE03 (S1D4-14) DICE03 (S1D4-20) DICE03 (RLB3-17) DICE03 (RLB1-9) DICE03 (S1A1-3) DICE03 (S1A1-8) DICE03 (S1A1-7) DICE03 (RLB3-6) DICE03 (S1D4-23)	# 5,944,422..5,948,915 # 5,481,094..5,482,635 # 5,563,168..5,567,661 # 5,625,517..5,630,010 # 5,524,395..5,528,906 # 5,764,480..5,768,991 # 5,747,350..5,751,861 # 5,742,900..5,747,411 # 5,894,151..5,898,644 # 5,632,884..5,637,395 # 5,999,292..6,003,803	n.a.	n.a.	n.a.	n.a.	n.a.	-	-	+	+

## Sheet: Table S5
Name	Genomic positions	Size (bp)	Number of CDSs	Attachment site			Integrase family	TraB	Replicase family	Number of CDSs
				Direct repeat	Size (bp)	Target of insertion
DAICE01 (RLB1-8)	3,247,975..3,276,386	28.412	41	CACTGGTACTTCCAGTGGTTCACGGTGCTGTTCCTG	36	Amino-acid permease	Tyrosine integrase	+	-	41
DAICE01 (RLB3-5)	2,784,770..2,813,181		38							38
DAICE01 (S1D4-14)	2,866,949..2,895,360		38							38
DAICE01 (S1D4-20)	2,872,843..2,901,254		41							41
DAICE02 (RLB3-6)	3,887,395..3,902,622	15.228	22	GCTGACGTG	9	N-acetylmuranomoyl-L-alanine amidase	Tyrosine integrase	+	RepPP	22
AICE02 (S1A1-7)	9,744,489..9,759,543	15.055	26	GCAGATCCATGCTTCGA	17	ATP-dependent DNA ligase	Tyrosine integrase	+	PrimPol	26
AICE03 (S1A1-7)	4,276,450..4,293,298	16.849	20	CTGGTGGGCGCGGACGGTTTCGAACCGCCGACATCCGCCTTGTAAG	46	tRNA-Val (TAC)	Tyrosine integrase	+	RepSA	20
AICE03 (S1D4-23)	4,306,415..4,320,045	13.631	19							19
AICE03 (RLB3-6)	7,984,379..7,996,287	11.909	15	CCCGGAGAACT	11	23S rRNA (adenine(2503)-C(2))-methyltransferase RlmN	Tyrosine integrase	+	RepSA	15
AICE04 (RLB3-6)	4,331,078..4,358,166	27.089	25	GCGTTCTTGACCGTCAGAGGCAGCAGCTTCTTGCC	35	Family B12-binding radical SAM protein	Serine integrase	+	RepSA	25
AICE04 (S1D4-23)	4,670,514..4,696,080	25.567	22							22
AICE04 (RLB3-17)	5,039,206..5,066,484	27.279	25	TC	2	EamA family transporter	Serine integrase	+	RepSA	25
AICE05 (S1D4-23)	4,813,684..4,825,763	12.08	16	GGAAACCCGTTCGGCCGGGGGGCCGTGACCTGG	33	Intergenic region	Tyrosine integrase	+	RepSA	16
DAICE05 (RLB3-17)	7,457,574..7,493,859	36.286	32	GTGCCCCCGGCAGGATTCGAACCTGCGCACACGGCTCCGGAGGGg	45	Accression AICE16	Tyrosine integrase Pseudogene	+	RepSA	32
AICE05 (S1D4-14)	7,461,875..7,481,516	19.642	20	GTGCCCCCGGCAGGATTCGAACCTGCGCACACGGCTCCGGAGG	43	Accresion AICE17	Tyrosine integrase	+	RepSA	20
AICE05 (S1D4-20)	7,555,356..7,574,997	19.642	20							20
AICE06 (S1D4-23)	5,489,123..5,511,072	21.95	22	ACTTCATCTACTTCTGGCCCCTGTACACGGGCAC	34	phospholipid carrier-dependent glycosyltransferase	Tyrosine integrase	+	PrimPol + RepPP	22
AICE07 (RLB3-6)	5,503,101..5,518,835	15.735	18	GGAGCCCCCTGTCGGATTCGAACCGACGACCTTCGCTTTACAAG	44	tRNA-Thr (TGT)	Tyrosine integrase	+	PrimPol + RepAM	18
AICE08 (RLB3-17)	5,625,951..5,639,025	13.075	18	CCTCGAAAGCGAGTGTGGCGCAAGTCACCGAGGGTTCAAATCCCTCCGCTACCGC	55	tRNA-Ser (CGA)	Tyrosine integrase	+	PrimPol + RepAM	18
AICE09 (RLB3-6)	5,759,165..5,771,950	12.786	15	TGTGCACTCGGCAGGATTCGAACCTGCAACCTTCTGATCCGTAG	44	tRNA_Arg (ACG)	Tyrosine integrase	+	PrimPol + RepPP	15
DAICE10 (S1D4-20)	5,756,085..5,781,632	25.548	33	GCGGAGGCGGAGGGATTTGAACCCTCGATGGGCTTTAAGGCCCAAACCGCATTAGCAGTG	60	tRNA_Ser (GCT)	Tyrosine integrase	+	-	33
AICE11 (RLB3-6)	5,787,976..5,802,837	14.862	16	TTTTCAAGACCGTTCCCTTAGGCCGCTCGGGCAACCCACCT	41	tRNA_Ser (TGA)	Tyrosine integrase	+	RepSA	16
AICE11 (S1D4-23)	6,145,914..6,160,775	14.862	16							16
AICE11 (RLB3-17)	5,679,801..5,700,782	20.982	18							18
AICE11 (S1A1-3)	5,889,688..5,906,720	17.033	15							15
AICE11 (S1A1-8)	5,885,243..5,902,275	17.033	15							15
DAICE12 (S1A1-7)	6,567,773..6,601,535	33.763	31	GTCGGGGTGGCGGGATTTGAACCCACGACCTCTTCGTCCCGAA	43	tRNA-Pro (CGG)	-	+	PrimPol + RepAM	31
AICE12 (RLB1-9)	8,116,639..8,139,920	23.282	24	CCGGCTCGCGGCCCAGGTCACGCAATTCGATCTGCGACACTGGTATGGCCATGCCTAAGCCCGGAG	66	23S rRNA (adenine(2503)-C(2))-methyltransferase RlmN	Tyrosine integrase	+	PrimPol + RepPP	24
AICE12 (S1A1-3)	8,117,749..8,141,030	23.282	25							25
AICE12 (S1A1-8)	8,113,026..8,136,307	23.282	25							25
AICE13 (RLB1-9)	6,493,066..6,507,672	14.607	16	ACTCGTAATGCGTAGGTCTCGGGTTCGAATCCCGAAGGCGGCTCTGTAGAAGCCCCAGGATTCTCACTCGCCGTGAACTGGGGCTTTTGCTTTT	94	tRNA-Thr (CGT)	Tyrosine integrase	+	PrimPol + RepPP	16
AICE13 (S1A1-3)	6,492,923..6,507,529	14.607	16							16
AICE13 (S1A1-8)	6,488,475..6,503,081	14.607	16							16
AICE14 (RLB1-9)	6,832,269..6,847,782	15.514	18	GACTGTAAATCTGCCGGcTCagCCTTCCCAGGTTCGAATCCTGGCGCCGCCACACGGGAAACtAAGGGAAGGGCCCGTGACCTGT	85	tRNA-Tyr (GTA)	Tyrosine integrase	+	PrimPol + RepPP	18
AICE14 (RLB3-17)	6,614,772..6,630,009	15.514	18							18
AICE14 (S1A1-3)	6,832,119..6,847,656	15.514	18							18
AICE14 (S1A1-8)	6,827,670..6,843,207	15.514	18							18
AICE15 (S1D4-14)	6,613,202..6,634,126	20.925	22	GACTGTAAATCTGCCGGCTCAGCCTTCCCAGGTTCGAATCCTGGCGCCGCCACACGGGAAACtAAGGGAAGGGCCCGTGACCTGT	85	tRNA-Tyr (GTA)	Tyrosine integrase	+	PrimPol + RepPP	22
AICE15 (S1D4-20)	6,705,197..6,726,121	20.925	23							23
AICE16 (RLB3-17)	7,494,115..7,512,546	18.432	24	GTGCCCCCGGCAGGATTCGAACCTGCGCACACGGCTCCGGAGG	43	tRNA-Arg (CCG)	Tyrosine integrase	+	PrimPol + RepPP	24
AICE17 (RLB1-8)	7,909,834..7,930,133	20.301	23	GTGCCCCCGGCAGGATTCGAACCTGCGCACACGGCTCCGGAGG	43	tRNA-Arg (CCG)	Tyrosine integrase	+	PrimPol + RepPP	23
AICE17 (RLB3-5)	7,446,349..7,466,649	20.301	24							24
AICE17 (S1D4-14)	7,481,474..7,501,774	20.301	24							24
AICE17 (S1D4-20)	7,574,955..7,595,254	20.301	23			Accresion AICE18				23
AICE17 (RLB3-6)	7,548,904..7,572,259	23.357	26	GTGCCCCCGGCAGGATTCGAACCTGCGCACACGGCTCCGGAGG	43	tRNA-Arg (CCG)	Tyrosine integrase	+	RepSA	26
AICE17 (S1D4-23)	7,908,797..7,932,146	23.35	26							26
AICE18 (RLB1-9)	7,674,188..7,702,743	28.556	29	GGCGAGTGCCCCCGGCAGGATTCGAACCTGCGCACACGGCTCCGGAG	47	tRNA-Arg (CCG)	Tyrosine integrase	ATP/GTP binding protein + TraB + ParM	PrimPol + RepPP	29
AICE18 (S1A1-3)	7,673,707..7,703,852	30.146	30							30
AICE18 (S1A1-8)	7,669,243..7,699,388	30.146	30							30
AICE18 (S1D4-20)	7,595,213..7,629,561	34.349	32	GTGCCCCCGGCAGGATTCGAACCTGCGCACACGGCTCCGGAGG	43					32
AICE19 (S1A1-7)	7,828,324..7,851,527	23.198	28	GGCGAGTGCCCCCGGCAGGATTCGAACCTGCGCACACGGCTCCGGAGG	48	tRNA-Arg (CCG)	Tyrosine integrase	+	PrimPol + RepPP	28

## Sheet: Table S6
	DAICE01 (RLB1-8)			DAICE01 (RLB3-5)			DAICE01 (S1D4-14)			DAICE01 (S1D4-20)
	TraB	Int	Rep	TraB	Int	Rep	TraB	Int	Rep	TraB	Int	Rep
DAICE01 (RLB1-8)				1	1	Abs	1	1	Abs	1	1	Abs
DAICE01 (RLB3-5)	1	1	Abs				1	1	Abs	1	1	Abs
DAICE01 (S1D4-14)	1	1	Abs	1	1	Abs				1	1	Abs
DAICE01 (S1D4-20)	1	1	Abs	1	1	Abs	1	1	Abs
	DAICE02 (RLB3-6)			AICE02 (S1A1-7)
	TraB	Int	Rep	TraB	Int	Rep
DAICE02 (RLB3-6)				0.99	0.83	Abs
AICE02 (S1A1-7)	0.99	0.83	Abs
	AICE03 (S1A1-7)			AICE03 (S1D4-23)			AICE03 (RLB3-6)
	TraB	Int	Rep	TraB	Int	Rep	TraB	Int	Rep
AICE03 (S1A1-7)				0.99	0.99	0.98	0.99	0.68	0.97
AICE03 (S1D4-23)	0.99	0.99	0.98				0.99	0.68	0.97
AICE03 (RLB3-6)	0.99	0.68	0.97	0.99	0.68	0.97
	AICE04 (RLB3-6)			AICE04 (S1D4-23)			AICE04 (RLB3-17)
	TraB	Int	Rep	TraB	Int	Rep	TraB	Int	Rep
AICE04 (RLB3-6)				1	1	1	0.98	0.18	0.87
AICE04 (S1D4-23)	1	1	1				0.98	0.18	0.87
AICE04 (RLB3-17)	0.98	0.18	0.87	0.98	0.18	0.87
	AICE05 (S1D4-23)			DAICE05 (RLB3-17)			AICE05 (S1D4-14)			AICE05 (S1D4-20)
	TraB	Int	Rep	TraB	Int	Rep	TraB	Int	Rep	TraB	Int	Rep
AICE05 (S1D4-23)				0.99	0.64	0.96	0.98	0.6	0.97	0.98	0.6	0.97
DAICE05 (RLB3-17)	0.99	0.64	0.96				0.98	0.78	0.96	0.98	0.78	0.96
AICE05 (S1D4-14)	0.98	0.6	0.97	0.98	0.78	0.96				1	0.98	1
AICE05 (S1D4-20)	0.98	0.6	0.97	0.98	0.78	0.96	1	0.98	1
	AICE11 (RLB3-17)			AICE11 (RLB3-6)			AICE11 (S1A1-3)			AICE11 (S1A1-8)			AICE11 (S1D4-23)
	TraB	Int	Rep	TraB	Int	Rep	TraB	Int	Rep	TraB	Int	Rep	TraB	Int	Rep
AICE11 (RLB3-17)				0.98	0.98	0.97	0.99	1	0.98	0.99	1	0.98	1	0.98	0.97
AICE11 (RLB3-6)	1	0.98	0.97				0.99	0.98	0.97	0.99	0.98	0.97	1	1	1
AICE11 (S1A1-3)	0.99	1	0.98	0.98	0.98	0.97				1	1	1	0.99	0.98	0.97
AICE11 (S1A1-8)	0.99	1	0.98	0.98	0.98	0.97	1	1	1				0.99	0.98	0.97
AICE11 (S1D4-23)	1	0.98	0.97	1	1	1	0.99	0.98	0.97	0.99	0.98	0.97
	DAICE12 (S1A1-7)			AICE12 (RLB1-9)			AICE12 (S1A1-3)			AICE12 (S1A1-8)
	TraB	Int	Rep	TraB	Int	Rep	TraB	Int	Rep	TraB	Int	Rep
DAICE12 (S1A1-7)				0.97	Abs	0.67	0.97	Abs	0.67	0.97	Abs	0.67
AICE12 (RLB1-9)	0.97	Abs	0.67				1	1	1	1	1	1
AICE12 (S1A1-3)	0.97	Abs	0.67	1	1	1				1	1	1
AICE12 (S1A1-8)	0.97	Abs	0.67	1	1	1	1	1	1
	AICE13 (RLB1-9)			AICE13 (S1A1-3)			AICE13 (S1A1-8)
	TraB	Int	Rep	TraB	Int	Rep	TraB	Int	Rep
AICE13 (RLB1-9)				1	1	0.99	1	1	0.99
AICE13 (S1A1-3)	1	1	0.99				1	1	1
AICE13 (S1A1-8)	1	1	0.99	1	1	1
	AICE14 (RLB1-9)			AICE14 (RLB3-17)			AICE14 (S1A1-3)			AICE14 (S1A1-8)
	TraB	Int	Rep	TraB	Int	Rep	TraB	Int	Rep	TraB	Int	Rep
AICE14(RLB1-9)				0.99	1	1	0.99	1	1	0.98	1	1
AICE14 (RLB3-17)	0.99	1	1				1	1	1	0.99	1	1
AICE14 (S1A1-3)	0.99	1	1	1	1	1				0.99	1	1
AICE14 (S1A1-8)	0.98	1	1	0.99	1	1	0.99	1	1
	AICE15 (S1D4-14)			AICE15 (S1D4-20)
	TraB	Int	Rep	TraB	Int	Rep
AICE15 (S1D4-14)				1	1	1
AICE15 (S1D4-20)	1	1	1
	AICE17 (RLB1-8)			AICE17 (RLB3-5)			AICE17 (S1D1-14)			AICE17 (S1D4-20)			AICE17 (RLB3-6)			AICE17 (S1D4-23)
	TraB	Int	Rep	TraB	Int	Rep	TraB	Int	Rep	TraB	Int	Rep	TraB	Int	Rep	TraB	Int	Rep
AICE17 (RLB1-8)				1	1	1	1	1	1	1	1	1	0.97	0.91	0.98	0.97	0.92	0.98
AICE17 (RLB3-5)	1	1	1				1	1	1	1	1	1	0.97	0.91	0.98	0.97	0.92	0.98
AICE17 (S1D1-14)	1	1	1	1	1	1				1	1	1	0.97	0.91	0.98	0.97	0.92	0.98
AICE17 (S1D4-20)	1	1	1	1	1	1	1	1	1				0.97	0.91	0.98	0.97	0.92	0.98
AICE17 (RLB3-6)	0.97	0.91	0.98	0.97	0.91	0.98	0.97	0.91	0.98	0.97	0.91	0.98				1	0.99	1
AICE17 (S1D4-23)	0.97	0.92	0.98	0.97	0.92	0.98	0.97	0.92	0.98	0.97	0.92	0.98	1	0.99	1

## Sheet: Table S7
Accession number	Sequence	BlastP annotation	Size (aa)
WP_143614442.1	VPQGSPRGTYLEVAERLREKIRNGGITEALPSQAALVTEYKVSRSTIERALAALKADGVIESVQGAGWFVAGTGDRRPLVEQVTDLLRADGVKVGDGFPTEKDLCERFGASRTAVRSAIAQMEGQGLIGKGAARGREVRALPVGRGTQTA*	GntR family transcriptional regulator	150
WP_143614458.1	VIEQNPAPLRDVAANPNAFTTYLKSHQSSLLDSEDSLAVLAREARVHCRNTRVDGDRWYHPRMRSAQVEKSMRRVLKHLEAAAAEMEKATAARHAFEEDVRTLPGKRRQKALEKARKKGAVPAQAVNSTTVPQSPRYTSPASVFDLGRESA*	Hypothetical protein	151
WP_143614664.1	MYPEHPGHLPTERAVTIHQPVPVAPVQAAPLVPIQPAGIPAVASIVLPDGRIVTGYAIDPMQPEPVAAKPVVSRAAVNIALGGIGFGAVCGGLVLLTAFVAALAAFIHQLIILAAVIFGGWIAVQVLGSNRHGAGTTVNIRKAVIKRNHFHG*	Hypothetical protein	152
WP_143655455.1	MSFGETPLTLVGNLTDDPELKFTEGGAALAKFTIAVTPRSFDRTSNQWKDGTTAFYRCAAWRTLAEHIADSLKKGSRVVASGRMRQHDWTTEQGEKRSMLAVEVDDIGASVRFTTVTINAKRASQNGPAGDDPWASTGAADGATSSEEPPF*	Single-stranded DNA-binding protein	152
WP_144315643.1	MYPQHLGHLPAERAVTIHQPAPLAPVQAAPLVPMQPAGIPAVASIVLPDGRVVTGYAIEPAKPEPVVTKPVVSRAAVNIALGGIGFAAFCGGLALLTAFVAALAAFIHQLIILAAVIFGGWIAVQVFGTSGHRGGGTTVNIRKAVIKRNHFHG*	Hypothetical protein	153
WP_143627557.1	VAQQASPRGTFQKIADVVKAQIESDPKMVELPSAADLMHDHGVSRGVALRAFGVLEKEGVAEQVPGGRWRVVRAGQRIDRRPLADRIADVIADDGLEVGAAFPSASTLCERFGASRPTVTKALERLEAAGWLSEGGQGKVRTVRALPNREGRS*	GntR family transcriptional regulator	153
WP_228621020.1	LTWIKPSFLWMMCRCGWGTKPGQETALAVEIARDGFEWALRNACLSSYARGLHSDRSTWQRQLKRSPVRVQCDPERDLHLQPLPYRSLQLGVHR*GRRALRGQVDGLHQRRDSARPRDPRARGPQRAGRCGRSGGPRPQAACLGMAAARERKDGL	DUF4291 domain-containing protein	154
WP_143601153.1	VIHLLTSPRTARTVRSLLGTVADAVRSVIAPASLVEQEADVEPATAPDPAGLYEADEMPDTDAIEAAAREFERAADQARRADRGKRAAKKVLDRLPSGVYGAWRVFRTPSSRQTPDLAEITATYKRLGLGPVPMKACAPSLKVEAVDIAVPVAV*	Hypothetical protein	154
WP_143602582.1	MYPEHTDRTPAVRAPEVHHPTPLTPTVAPYAAPLMPVQPAGVPAVASIVLPDGRVVTGYVEPAKPEPVAAKPAVSRAAVNIALGGIGFAAFCGGLALLTAFVAALAAFIHQLIILAAVIFGGWVAVQVFSASGHGDGTTVNIRKAVFKRNHFHG*	Hypothetical protein	154
WP_143614478.1	MPIGETTITLVGNLTADPELRHTSDGTPWISFNVASNSRNWDKTRAEWGEGNTLFLRCTAWRWLAQNAETTLTKGTRVIVTGALRQFEYTSPDGVTRTGFGLDVEDIAVSLRYATATIHRTKDTGGQGDRPATGAKDDPWATDGAGGYDDKPPF*	single-strand DNA-binding protein	154
WP_143627755.1	MYPDHTDRAPAVRAPEVHQPTPLTPAMAPYPAPLATVQPHTVPAVASVVLPDGRVVTGYAITPIQPEPLAAKPAVSRAAVNIALGGIGFGAVCGGLVLLTTFIAALAALIHQLIILAAVIFGGWIAAQVFSARGHRGATTVNIRKAVIKRNHFHG*	Hypothetical protein	155
WP_205526063.1	LKRLREEQRLTYVELSKRLAEAGRPIPVLGLRRIERGERRVDVDDLLALALVLSAHPVDLLVPGAAADDDPYPVTPTVTTTAGTARGWIGGTAFLVDPKSPLEFATAIRTMPQARAQAMTRLWMTPERRHDWNRQALEYDHRRAEGSNDPGGED*	HTH domain containing protein	155
WP_143614647.1	MYPDHTDRTPAVRAPEVHQPTPITPNATPLAPYAAPLATVQPHTVPAVASVVLPDGRVVTGYAITPIQPEPVTAKPAVSRAAVNVALGGIGFGAVCGGLVLLTTFIAALAALIHQLIILAAVIFGGWVAVQVFGASGHRDGTTVNIRKAVFKRNHFHG*	Hypothetical protein	158
WP_144315615	MSFDQEWADLKAKSAMRLDSVPMDPGGSSPDGADLILRYDDMGKIGHAAFLLHQHLSSAGKHAQSHTEAAAKSLENDGFDMGAALAKAEEGWQGQLQVLVDACAQISNHLDYSVKSSKQDDHGIAAQIQVSKISEYLDVPPPTSDSDAPHVPKADGPIM*	Hypothetical protein	159
WP_143601126.1	MTAVTLTPSHLPADLADLLGQFTAAQAAAQEAHNRLIVAPLSARPPLQQEAEQAAIAAREAHGALASATARANRQILDSSAGAFFAHVENARTALAQAEAEMRNAAHAAALYATATAHAGRPVLDTDTEVARDNPGRQRAMYIVSETRDLLGMMPDALD*	Hypothetical protein	159
QDO21112.1	MLNEALTAVAAAGGTAVVQAAGTDVWTVVRSRVAALLGRDNNAQQTVLVRLDRTASELEQARESDDAQLIRLEEAWRTRFEDFLEDLPAETREDAAQTLRDIAALGALGRGNTSAGTRGLAVGRDLHVQAQHGAVAGGVLNIEGSLNLANPRSPGAGQG*	Hypothetical protein	159
WP_143614396.1	MRKGQCGMCGTDGLTLVYLVDGARKYPGQRRWTATRFTICEACHALGFDPQGRYHSPGRERDRVRWSQVVGRGEQMPPAPCVNCGLHVIRNADVLLKRVTCSPACGTSLTRIRNGNRGNGQPCETCGEPITTGRADSQYCGSACRQKAYRRRAKDSHA*	Hypothetical protein	159
WP_143651721.1	MSPAPESKQDRRPPYQHAADELRRDILQGRIKPGEQMPSIRELQERFGVANMTARAALNVLRDDGLIYTIHGRGSFVADHDAGGEFSANYNAPAWYLANKDGKSHQEQHGEGGPDDAEAAGTTLTEMLTALRDEIRALSADHQELRREVEELKAAQQSKP*	GntR family transcriptional regulator	160
WP_144315751.1	MTNPDGGPYVKVHFRLEVEDDWPPASVESLWAVDQGDGTVRLDNTPWFVEEIACGDIVEVEPDEEDVWWAGAVVRRSGNCTIRLIVLREGGSGAARQGVINAFQELGVGGEGIEHFGMVALNVPPTADLAKVQRLLDHGVAQEWWYMEEGCITDQWRAAAD*	DUF4265 domain-containing protein	161
WP_143655740.1	MDSQRCEQLSKEGKRVEESAMWSGQGQFEQAKIWRGANLTLGTPATALAAIAGAASLVSTAGRYWAAAAALISAALSAVMTSLGLARRIEQAQTAANAYLALQQDARVFYEVDLPTMEYDEARAALGELIARQQEVNKSAPIPAKRAYRRARKNISTGGQSYAVDDN*	SLATT domain containing protein	168
WP_143614474.1	VTTLETLAQEYTRLTDERGELAAALRKAGDASPESRARLASVDRRLRDLVAAPPPGYILPKAAADLVAHAQAHGWLTLVQWTPPGYGGEPFVSVQVGRLLHAGEQSGARGDRWTYNVTWHSRDCAPGRVRLFGRHLATTPEQPWLHDGPSVKAICAVIAQHPAPRDGGAP*	Hypothetical protein	170
WP_143614580.1	MTTGRIELGPNGRTVAANVKRLRAAQGMSLRALSDALSKVGRSLSQDAINKIENGSEKDTKKQIRRVDVDDLIALSVVFRVSPSALLLPLDDSPTGTIEITGVGEVSGNAAWDWADGRRPLKVERGDYDALLEYDLYSRPPRRRSSWKAVQGLLPEGASGEVVEELRHQESGDG*	helix-turn-helix transcriptional regulator	174
WP_144315752.1	VTRKKASHSQAARVQVDRLKKSVEDLYIRADPRNIEDLEIASDLGRYLCVRVSGFLEQATQVILHDYCSRNAWGEVQTFAHSWLDRMPNLSADALIKLVKRFSNSWAFELEELLSKEERRASLNALIGIRNDVAHGKQQGMSRQQAWEYFELAEMIVDWLLDRFGEVTPNGVRQ*	HEPN ribonuclease RnlA	174
WP_143600153.1	MVSLPEELQAREAAARQRVEELQAEAAELAVRLERAREDLSRLEITRETVAQVLADLSAAEAAPDGPAHDVPESEETSAPHGIGVMAVPPWREGLVAQVLPDVYRDIVEIVADAPGPLQAKQIVPRIGLEATTAKIEGTRGKLKRLVERGWLDEDAPGRFTLARHGPDADRVNSQ*	Hypothetical protein	175
WP_143608085.1	MESVAWKHPETQRSFQRYRRRAWAWLGSGAAGTVGSLWIGLVADNSGMKWLGSTMAGVWVLFIGVSLFGICMAYNAARMRSQLRRYPWKPYPVTVLLPWLGGPVVQLRPTGSESVYIQSVVSLNLRWHHVQGNNTLWFCGIPGRGGVLARPGGEPLLWGRRVRIPWLRHWHERASA*	Hypothetical protein	176
WP_143614456.1	VSSRTRSRIRTQKVPAGITTVRLPRQRGRRSAQPFVVIVPERRSLAGEMAAGLALMVWDHRRQLAPLALAVAALPLTGLLHWWAWWSGLILTPLAAAPAAWLAFVLLRRPAGRSVLLWRLGLTLGATSVLTWLAMAAAFGPLTGPLLTLWLITTIAAQVAWLVIRRADGRRIHTEA*	Hypothetical protein	176
WP_143614386.1	MSSNVPTFTELVAGCTRSAIHLEMRDSYAVDDEAEGFEAWRNGFRHDPADRASWWRPWLDLMQETASRGVVVRRARIVSEPVTEYIRFEHSGTFTNVAAGEQVRWLPRRRASDIALPGNDFWLFDDRVIRWNHFTGDGAWVGEEISEDPAAAKLCADAFEAVWERAIPHEDYKIS*	Hypothetical protein	176
WP_143601123.1	MLSSHIEDTTTPGQAPALRRTVAFALGALGTEAVRRSTLRALLPKGETKLRGPVARERWHLGDRNGLGKNKTSVRFGQALQEFETQGWVERTPEVVIVRDRRALLSFALEQQPAVTADLLDIKGAIMAARTDLRRARDTAGREQLEQRHDEIRALLYLLHAPAAGPSAARFAARAAT*	Hypothetical protein	177
WP_144316516.1	MDARQSTRRANTPRVVSQREAAQDPSSGHFRAMTIFDESTSTVYAARNMVSGCLQDWGFGDMVDDARLVVSELVGNVVHHAVPDDCLARPGAARKIDVLVKAWPGWLFIGVADEDSTPPDLPVGEFVSPELAGDFAEALLPDRGRGLLIVQRLADAVWWSPKGPGGKTVWCRFDLDGTT*	ATP-binding protein	179
WP_143614406.1	MLIPDQSPTGFHAHYWTEADLLAGKPSRHSPIVGWDDLGNPLTLDTRGKRVRAEDLPDFHSVRQTAHIVAALPGSGWRVVWPPIPEVAPTVAFVIAWNVYSDGRIRPIANIQGEQYMQPLDLREGDVRLIPPAKDAGGVCLFCGKPCDDPFSPDFTTVWGCAGLLGQVDPAGAHGRAPA*	Hypothetical protein	180
WP_143608068	MTSSNALGFTQIVDPHEITDELKQTLVDCWTEVSNAGGAAGFPFPPVNAAEVTAVLDRIIEKLAPTTSRLLIALADGTVAGWLNIRCDPHPPVAHWGTIHHVQTRLGVRGQGIGAALMSRVREVARDEMGLEQLHLAARGGIGLEEFYGRLGWKEIGRWPGALRLASDDDRDEVLMMLSPL*	GNAT family N-acetyltransferase	181
WP_143607959.1	VVHAALTEPDRLWSAQEVLVRPSPVPAAAGVYGWHFEKAPCPDLDDGRLLYVGIAPRYMANRISTQNLRKRVRYHYRGNAAGSTLRLTLGCLLGIELRRVGSGKRMTFGKAGEATLSQWMAENARVCWIERDEPWTMESELISQLDLPLNLDQNRHNPFHGRLTEVRSQARQRARELAVSA*	Hypothetical protein	181
QDN79469.1	VLGVVGSAAGGVEALRTGLVEPAMERGWRVAVTLTPTAAQWLRLSGEVERLEKLTGIPVRDEPRLPGDTRPHPPVDCYVVAPASANMVAKLATGLMDNQALTQVGEAIGTLGLPVVVFPRVNAAHARHPAWQRHIDALRAGGVHVVYGPDVWPLYEPREAPAVRELPWAAVLDAVDEATR*	Flavoprotein	181
WP_144315600.1	MSVLEFISSLKWPIVVLVIGLTVMGQLRRSPETRSSLAEWFKRRNLRVQVAGQELEMTLADTVDNMTAAASGDGQLAAYAQGPRESGTSNEVDPTSREEPTGETDLTGLRRSVVEAVMRNAAQWGWEMAQMGFRSPPDPQVRWTDEGTPEIMFGTGNSNRLRVVLDESEWVRLAQRAQQHRRP*	Hypothetical protein	183
WP_143608135.1	MDAGLAGLLGGVLGAAVGSLGATASAYISGRKAEQQARVQAEAQLTQVRLQLHSEQLQQRREPRVQAYAALLALATDMLRMANDSMAAIEIGDFATPEALAGSALSRIEDLEPLLTRVLLEGPESMVAPASQLRDALHFAWPVEEFPTDMGQLGEFRDQAEEAIKVFLSSARSALDLAAPEGQ*	Hypothetical protein	183
WP_144315642.1	VFEIRIICAPADTDRIVTALDKTFTAGTVTVCPARGGKQHRLYVGADHRAAPGPRPTPEEMGPTAWPTPEDAYATAPGITYEVAWTASTARTLTENPHGGDVDREYWLRKAALLDRIALEHEAEGVRNGTDEIAAHAARRLIEVDQDGEGDYSGDPYWPEHPATLAHPRGYVRQEYAVWAENQ*	Hypothetical protein	183
WP_144315604	MEWLSLTITLVTASAASGIAIWQVRTQRVRQVEDFYIARYWSLLDRLSTRALRGVDADTLDEQEEAAIRLYFRLSEDEADLRAQGWVSDDTWRFWGGAIHSQMHRPPFDRLWAETSQDSDAGRDYEFRHLRQLWHDAAYDPAPSRTFRRWLRRSPWRRPTTPARRLTLPRTTTAPDRAGNSGEPR*	Hypothetical protein	185
WP_143608337.1	VFDIRIICDPADEPDITRALTAAFDCDPIQRRPAHNGHHVRLYTKAFHPDPAALLNDAPETTAAGPTAWPTPEDAYATAPGITYEIAWTASTARTATENPHGGDVDREYWLRKAALLDRIALEYEAEGVHNDTDEIAANAAHQLIEIDQDNEGDYSGAPYGPEHPATLVHPRGYVRQEYARWAQNQ*	Hypothetical protein	186
WP_143614665.1	VFDIRIICDPADEQDITRALTAAFDCDPIQRRPAHNGHRVRLYTKAFHPDPAALLNDAPEATEAGPTAWPTPEDAYATAPGITYEVAWTASTARTHTENPHGGDVDREYWLRKAALLDRIALEYEAEGVHNGTDEIAANAARQLIEIDQDGDGDYSGAPYGPEHPVTLAHPRGYVRHEYAVWAENQ*	Hypothetical protein	186
WP_143627753.1	VFDIRIICDPADEPDITRALTAAFDCDPIQRRPAHNGYRVRLYTKAFQPDPAALLNDAPEATEVGPAAWPTPEDAYATAPGITYEIAWTASTARTPAKNPHRGDVDREYWLRKAALLDRIALEYEADGVPNGTDEVAANAARQLIEVDQDTEGDYSGAPYGPEHPATLTHPRGYVRQEYAVWAENQ*	Hypothetical protein	186
WP_143614412.1	MTNGTSTTPTSAISTALEPTGHPHPLLTDTEAREHTAHTESPLTPEQATLVLDDGLGAWVTEPTETELRDLDSDPDPDLAANVPWLAARVILNDYRPQAYGRQTKVWLDYGTTTAELLPAQAREALEAMRAFLPRLEAVVELAEQTAAGDFEGDPEIARLDREAEKRRIRAIDDARLKAILEGLQ*	Hypothetical protein	186
WP_143627554.1	LTRLTEWAYPLAESLLSEPLPRRWKHSLGVAERARTIASIVGEDAELLEAAAVLHDIGYSPDLAKTGFHPLDGARYLRDVADADQRVVHLVAHHSCAWMEAEARGLREELEGEFPRESAHLNDALCYCDMNTTPDGTPTNPVDRINEITGRYGPDSLIGTFIRRAEPEILASTARILERVAAAKRQPM*	HD domain-containing protein	188
WP_143609210.1	MQLVKWAHDLAESLLADSLPRRWAHSQRVYSQALTLAPALGEDAELLAAAAIVHDVGYARAAVDTGQHMIDGARYLRDVVGADLRLCSIVAFHTSSSWEASELGLDDALAEFGPTEPELVDAITYCDLTSTPAGGLVDPAERLSEVLERYGPEHVVFRAVSAARPELMARVARVRRRRAEVVEAKLN*	HD domain-containing protein	188
WP_143608328.1	VIITPAEPHDVTKLLAFREEAAAWLRSLGSDQWSRPYPADKLLATIEAGTVFMLRDGHTTAGTITLTPDAEEGLWTDDELTEPSMFVNKLTTAREYAGQDLGGRLLDWAGDRAYRAGARWLRLDAWTTNEGLQRYYLAHGFTHVRTVREGAAVNGGPRVSGWLAQRAARSTDHGFVDRTPTPEKLRFAA*	GNAT family N-acetyltransferase	189
WP_143614638.1	VIITPAEPHDVTKLLAFREEAAAWLRDLGSDQWSRPYPADRLLATIEAGTVFMLRDGHTTAGTITLTPDAEEGLWTDDELTEPSMFVNKLTIAREYAGQDLGGRLLDWAGARAHRAGARWLRLDAWTANEGLQRYYLTHGFTHVRTVREGAAVNGGPRVSGWLAQRAARSADHGFTDRTPAPERLRFAA*	GNAT family N-acetyltransferase	189
WP_143627772.1	VIITPAEPHDVTKLLAFREEAAAWLRSLGSDQWSRPYPADKLLATIEAGTVFMLRDGHTTAGTITLTPDAEEGLWTDDELTEPSMFVNKLTTAREYAGQDLGGRLLDWAGDRAYRAGARWLRLDAWTTNEGLQRYYLAHGFTHVRTVREGAAVNGGPRVSGWLAQRAARSADHGFVDRTPTPEKLRFAA*	GNAT family N-acetyltransferase	189
WP_143628062.1	MEESSPENDQSRSLAEALGRVVQNAAALESHLRTLAAALIGSKYAAIVVAGQPTSNLLETISALSKVHDQVSPEKRAELAELLSRAKVAYKRRNDFAHGTWAVDPGGAVMSHNSRYRQFDWVKSPVSHAALTELSKELMDCTVQLLVWSFATLPGDISNEAQLRWETYLNSLTPEEREAMIQRRTRGAE*	Hypothetical protein	190
WP_181360911.1	LASMGLTEWAYSLSESLLSDPLPRRWAHSLGVAKRARSLGPIMGDDAELLEAAAVLHDIGYSPAIATTGFHPLDGARFLRDQDKADERVVCLVAHHSCALLEAEERGLRMELEGEFELERPDLVDALLYCDMTTTPDGTQTTSAERLDEIVQRYGPDTIVGRFIQRAAPEIHAATKRVEGRLAEVSADDQPM*	HD domain-containing protein	192
QDO42554.1	LAAMGLTEWAYSLSESLLSDPLPRRWAHSLGVAKRARSLGPVMGDDAELLEAAAVLHDIGYSPAIATTGFHPLDGARFLRYQEKADERVVRLVAHHSCALLEAEERGLRQELEGEFELERPDLVDALLFCDMTTTPDGTQTTSAERLDEIVQRYGPDTIVGRFIQRAAPEIHAAAKRVEGRLAEVSADDQPM*	HD domain-containing protein	192
WP_143655456.1	MGSAAIVVAAVVGVTGTLLSPVLAQWSGAKTQRAEFERQKQAAQAQWEREQQQAELITRRTCYIEANAANRRYRIQLMNYLWHVRRGEVTDALRAELEVARQAHHSAFAEVQMVASPAVLAELDVMAKALSEGYRRTKCLEEGTPDPDDSFEVIEAYLQWIWDRWKEMRNVMRVDLGVHNSPPDPPSTGAL*	Hypothetical protein	192
WP_143602908.1	VQGGAVRTGKRGVLGVVGSAAGGVEVLRTGLVEPAMARGWQVAVTLTPTAGNWLRMNGEVERLEKLTGLPVRDEPRTPRDTRPHPPVDCYAVAPASANLVAKLATGIADNQALTQVGEAIGTLGLPIVLFPRVNAAHARHPAWRRHLEALREAQVHLIYGPDVWPLYEPREAPPGRELPWAEVLDTVDRVVE*	Flavoprotein	193
QDN80443.1	MAAMGLTEWAYSLSESLLSDPLPRRWAHSLGVAKRARSLSPIMGDDAELLEAAAVLHDIGYSPAIATTGFHPLDGARFLRDQEKADERVVRLVAHHSCALLEAEERGLRQELEGEFELERPDLVDALLYCDMTTTPDGTQTTSAERLGEIVQRYGPDTIVARFIQRAAPEIHAAAKRVEGRLAQVSTDAQPM	HD domain-containing protein	193
WP_143608082.1	MGELILIRHGQTEWSLSGQHAGRTDIPLTDAGEAAAKSLAPRLARRHLVAVFSSPLSRAVRTAELAGLTGVRPDSDLMEWDYGGYEGLTAAQIQETRPGWDLWRDGVIPGDAAHPGEQLQQVAARTDAVLDRIRPLLDDGDVAVVAHGHLARVLTVRWLGLDASASRLLGHPHPGTLSFLATEDEQPFIAAWNVP*	histidine phosphatase family protein	195
WP_144315599.1	LSHSYLMVAAQGKSLDWRISLAVAAIPALASIMAAAIAARSARRAKKSEIDAQHLRDLEARISEKKYDVYKPMINLLKDILNQRAMSEDEFKNLISEFSAWVTIFGSDEAVRAFHNFMQATYVPNTPPVILMKLYAEFVISARRDMGYPETAIAAKHFLGMRISDLYSHDELAKVDMSLADLCREVGWTPPWEQAPAS*	Hypothetical protein	198
WP_143608326.1	MPGEDLHEIGADGARRAKEWLEATTRVKASWTNTDSKWSRRMTFKWPTGKQTPFSLDLGGLLCGGEFDNDIFMAECKKYSTPADQGTHYLSYLAKCYIIASNPQCYVDHFMWITWCPFNVNDWSKLLSKEWIEKALHKHSTDIFGDVPAEEVESHIDNEIVGWVADRLWMIVLSDKQEQLVITREHRSLIQKNEVLEGVR*	Hypothetical protein	200
WP_144315780.1	VNEPIVARHWLAIAAPKAAPAIATTTVLALARIWNANGAEHSVGNAVLMGALSLGAAAAGVAAGNSTGDSLLVGTAFAASGALAFAGVAGYADGLSLPLLLWSLATAGAYGLAARYWRHDRRETVAYERQTSERREEYAHVERVETLRATTQIEVARTGAAFAEQLAQALVIRSTLPGFDPMALETAGLPELPSVDSPTQH*	Hypothetical protein	201
WP_143602917.1	MNEQIVARHWLAIIAPKAAPAVATSTVLILARIWNANGAQHSLGNAVLMTALSLAAAAAGVCASIGRAGDPVIAGTAFAASGGLALAGVAGYADGTSLPLLLWVLATAVAYGLAARYWRTDRRERVAYERHVSDRREERAHIERVETIRGTTQIEVARTGAAYAEQLAQALITRAALPGYDPKALEAVGLPELPTHHRGA*	Hypothetical protein	201
WP_148010462.1	VNEQIVARHWLAIIAPKAAPAVATSTVLILARIWNANGAQHSVGNAVLMTALSLAAGAAGVCASIGRAGDHVIAGTAFAASGGLALAGVAGYADGLSLPLLLWVLATAIAYGLAARYWRTDRRDTLAYERYVSDRREERAHIERVETIRGTTQIEVARTGAAYAEQLAQALVTRAALPGFDPKALETAGLPHLPAADTFQE*	Hypothetical protein	202
WP_143601143.1	VTTIWESPAETLGEHIARLAAIESEADTVHSWQPMVVPGLLQCYAYACATIHGASLALPLEAVSARAEKRARRIDNHPGRAASFIVDEGALLRPVGGYAALVDQLEHLLALDALQPRLTLRVLPQGAEAHPGLAGPFSLYRAGERRAVFVESLTSSEITTRPDDVAAYSSAWDRLQGLALSPRESSELIDAIRGMLCRRLEKSP*	DUF5753 domain-containing protein	204
WP_143608069.1	MNTWQELSALAEKRLKAVSSGERGVFAAGVAERLMRWHEALPEDEQAPFTVSLRPLLNSVWEGVLGDPTAFSAVKRGVAEYMLSEYCHNDGQVGPDEADESAAAAALHAAHAYLFGCQDFAIWTSSRAVEAIDQRLQYLAEQEGDEHLPDPDEALAAELQRQLRDLDLITRYSKDLRYSRMGLAIDTSIRLRVELRAPLSSQSMA*	Hypothetical protein	205
QDN60072.1	MSRNLVAAGAGALLTATLGTLVTLGATSSSAPAGPSGVVLPSAGENSAEPVTITESYQWVSEPDHFSLYVPRAFERHEDGEYVVYTSKYKTQQIKVKATETGGRTPLGEVKSAEELASSNPGYERILERSDKASGAWAELQYYSEGTPGDLRHTAVRWVLGPDGKMYSVLVTSPERIWPDSDRIFKVAVDSLCVSGYTCPDDSP*	LigA	205
WP_164662364.1	LEEVIGTNIAERRSHKELSQTELGEALGQYLEKPWSRQAVHTAEKGRRAFTAAELIALALVLKVELPELLAPPLAARHEEVELPRGSVNGRTLSDIVSPETPEAWERRANMDTVAHITPMLGGVISTLQILQVSLQGILQEAEDDQAVNDPSSASAVARRKLELRSQLNAALADLIGQSQIGKEREAAIKRLEEALRIASGEGGDG*	helix-turn-helix transcriptional regulator	206
WP_144315658.1	LGQVRQPRRVRARDGELGTAVAQAQDGDEAAFAVAYRMVQPGLLGYLRGLVGDDAEDVASDAWLEIARDLGRFKGDGAGFRGWTSTIARHRALDHLRRQRVRPQAGGTDQDVLNLAGPHNTHEQALESLSTERALELIRGLPRDQAEAVLLRVVVGLDGPAAARVLGKRPGAVRTAAHRGLKRLARQLGIGNEAEEDVTDGAYRALGKSA*	RNA polymerase sigma factor	210
WP_143656312.1	MTASTQQPTPAAQVDPGCATFAPARKPGENGMDHARSILRLWDDPHYQATLSADLASEPVLTEERLVWYLQRANLTNKPALLWQAFTSGTLAPSALTPVIGGVWCVSMPGCLPFDHWRPMFHVAGYTENGRACPRPPRAVELWRGAPAGRQTGHYWTSHREYAARYQAQRGGQLWRTLAPPATLLCRATSWSTDGFDEYAVDTAALAITPAN*	Hypothetical protein	213
WP_143602595.1	VDWAKHTTVVAALVAAAGLGVTAWGTLMSARVAEDQLDQSKEQRTERSMSQASRITAWSEGDNTVVANRSLDPADVYLDAIVVGSNKLAVLGAEPQRDFVYVGTVPPCLRLSIPGDMLRSTLYDTGHTRFDSKNPGPIYVTSIMIVDANGHVWERSNGSPLGPASDHDAKFAVSFAMARLAHTPSLRIDPDTAVPLASTPAVKTKGLEQCGSDT*	lamin tail domain	214
WP_143655459.1	MSGHVLPLRRPNGLRLLDLCCGAGGLAMGYYLAGFDVVGVDNRPQPNYPFTFHQADALAFPLDGFDLVHASWPCEHFCRVTAWRGSRNNHPDLLTPGRKRLQASGLPWVIENVPETAWAGLLRPDYLLCGTQLGLNIRRHRAFETSWGGGGDLVAPCWHRKDLLAFEHKGERAYADAMGCTWMTNKEARKAVPPAYSHWIATQFLALEGRTAA*	DNA cytosine methyltransferase	214
WP_143601124.1	MDIQPIETRYAGCRFRSRLEARWAVFFDTLGIPWQYEPQGFELTPLPAELIEKMHNDWLREPQESDHEHLGRYLPDFWLPKQEAWFEVKGIAPEGQEWARLCRFMELTDQRVFVAYGSPPDPRTFGDSGHPYDEQQFDISTYGDHHYAWTRCRWCGFYDITFDARSARTKCGCHKAHYAEAPCCNGDKCYRGDEPEILNAYTAARSARFEHGEQG*	Hypothetical protein	215
QDN79466.1	VPNMVPNRPIYHITHIRNLPKVLIQGGLFSDNLAARQNLTDTDIGMPGIKQRRRTTSVDCGPGGTPADYVPFYFCYRSPMLASINYGNVPTYREGQEPVLYLTSTLTAARNSGLPAVFTEGNAGATFVDFHADDVELCEKLIDWPLMTQKWWNDIPEDPNRASRRQAEYLVHDFFPISLVASVVVHNESRANEARTILAEHGVSIPVMVYPEWYY*	DUF4433 domain-containing protein	216
WP_144315772.1	MSELLFAAVAGVPMAAGWSLHALRLRHRVEAARRDPLTGLLTRDAFAERAAKVLAGGRSAVYVIDLNKFKEINDTYGHAAGDAIIEATGRRLAEWAAVNLATVVRLGGDEFAAVARVLSLADLSWTLSELTRAIEQPVPVDGRALAVGASIGAVAYDPATDDVDLSTLLRLADEQMYAAKRSGADWLTALDLTPQAGTVNNRRAGRPGTSGGTEAAA*	GGDEF domain-containing protein	217
WP_143602912.1	MSTPATVLLSTLPPVAGWAVHAWRMRARLNTARRDPLTGLVTRDGFTRRATVLLKDPRAVVVLADVDRFKQINDTHGHAAGDALLKATADRLTHHVGRSGVAGRLGGDEFAAVVIDDHGTVGDLLPVLHGVLARPVEGQDPAVRTTVSLGWVRAADFPDDDLSGLLRRADEAMYAAKQARTGMRRAGLGRLFATVTGRRSGRMGARTAPSVVGVAA*	GGDEF domain-containing protein	217
BDH07805.1	LGDLVDVTTLAVALISVGGTLGGTLGGAVLSQRASRDQAAEQNQRTDRERAQERTDQALQAKRDLYAQLNTAARAYRVAARDAVRAAERGESSELAALDAAKDAWGDHYSQAQMALSKDVLEVASTLNRALGVGYSVVKQLPISSDLDGAYERAKTWFSRPLSDGVYLLRVTLRHDLGVEVDPNFDQARTQMLNTLDSSRKHLERLLAAEGVQAPRAN*	Hypothetical protein	218
WP_143655745.1	MSEVLFAAAAGVPMAAGWSLHALRLRRRIETARRDPLTGLWTRDAFAQRAPKVLAGGRSAVYVMDLDRFKEINDTHGHAAGDAVIAATGRRLAAWANTNLGTVVRLGGDEFAAVARVLSLADLSWTLSELTRAIEQPVTVDGCPLAVGASIGAVAFDPATDDVDLSTLLRLADEQMYAAKRSGADWLTALDLTPQSATANGRRAGRPGTASGTEAAA*	GGDEF domain-containing protein	218
QDN90150.1	MSAALWPITARIVTALNTANGTGEHETAMRLMKVMEEAGEATAAYIGMTGQNPRKGTTHTRADVADELCDVIIAATVALHAFTTRPPAVLDAKLHAAARRLHESEPWPTPADAYATAPGITCEIAWTAAIARTVVDKPSDDDADRDYWLRKAAVLDRIALDYEADGVHHHTADLAAAAARQLIEIDYGGEPYWPEHPAMLTHPRGYVRQEYARWAKNQ*	MazF	219
WP_143654954.1	LKLLLTSGGVTNPSIHAALVQLLGKPIAECHALCVPTAQWGHPMCGPTSVRGFAAAEPTWQHLSGLGWASLGVLELTALPTIGAERYLPWIREADVLLVDGGDATYLCHWMRESGLADLLPSLPDTVWVGVSAGSMVMTPRIGAYFVEWPSAPDDRTLGVVDFSIFPHLDAFPQNTLADAERWAADIGVPAYAIDEQTAIKVVDGSVEVVSEGQWTKFGS*	Type 1 glutamine amidotransferase-like domain-containing protein	220
WP_143655436.1	MPSLGSISTTCAPEATEEVQAFANALKVLIHHVRPGHTMAQKAKAMHVSPPLLSHWLNGRRLPRPAAIGELSELALGGVTGSRDTAALAHEFTVLESLLQAARQSVCRRCVSGCTCNKTGDEGYRRNSSCNAPADKGYRRNSTAPPNPDFPARLAAMTAADRESHLLHLGGTVSEGDIGVCADILARAGMKAEMEVLIRAAESAGKDSTEIAIILGRLR*	HTH domain containing protein	220
QDN88775.1	MKSVRTEYLRPAAAEDVPALLSLRAEAEGWLRTKGTDQWSDPETGERAIAKWRGSIDDGRAWVVVGERDRVLATVSRGSVDRDFWTDDDRPESALYLYKLIVSREASGRQLGTRLIDWVSRLAELEGRSWVRIDTWRTNTELHAYYERLGFKHVRTEAPPHRRSGWLAQRRAGELALPHALLSVGSIDGRHGDTDPRVEVPSPRAETQTNGDLTSEKGTTP*	GNAT family N-acetyltransferase	221
WP_144315743.1	MTLKIPAVLWDRLYVAGLLRRYWAVLPNGTPAYTGARFERLTGGGDQPEVANHFTPADFIAVDTLSVDVPVRAVLHVLEPTGPNPYSRLLSQIPVDLELAAAEERHVAKDSPAWNLWQSLRDVDGIGSVGAGKLLARKRPRLLPIYDSVIKKVFERPSTDLSFWSDVRRALRADGRMLVAHLEDVRGLAGLGEDIGVLRVLDTAAWLHGRDEQLQLRGSFRAARR*	DUF6308 family protein	225
WP_143628293.1	MISAQAWVDARLLWDYHRMHHDPRPCSVAVGLGSHDLGVADVTAELYHQGMAPVMVFTGATSPTTRARMPRGEAVHYRERALQLGVPDSAILLEPRATNTGENIEFTKAVLAEAGITVSSVLLVSKPYEERRSYAMMRKLWAEVEVVCASTPMNLEEYADSIGDARMVIDMIVGALQRVLVFPGWGLAIEQDVPDGAVAAYERLCTAGFTSRLLPADVAPRPGA*	YcdF family protein	225
WP_143614436.1	MVAAGKKIAPAVEVLDSRNRKSPALAFAVARKANYGDRLKVIAERLQVSSPQLLAWLDEVAAHCPHEDAIEATALTDREKRALLTADGSLQKTPLETWAYIRTAVHSWELTRSGISIEEAARRLLENPTEITNRINQRTLFGVSTAERGTVLPEFQFTTTGLLPGLEAVLPAVPSETHPLGIVGFFNFPNPDLTLFDNAVSPTAWLLSGNPIEPVVDLARALEYFP*	Hypothetical protein	226
WP_143655437.1	MPSWQDAGLGTMKRVALWLVSEVGEGSTFTKEELRAAFPGVSQVDRRMRDLRDFGWRIDTSREDAGLDSHEQRFVKPGDPVWEPGRATRKAGTIAIGAGRRREVLARDGYMCRSCGIAPGETYAGTYEAAQLDIARREVLKPDGTKATELVTECKRCRVGGRSLAADLDKVLTAAAALDSAERRALSGWVAADRREFSRLEQIWSDYRSLPEESRTQFRAELGLD*	Hypothetical protein	226
WP_144315596.1	MDQGRVVEAFRLEAGQLGQAMTGVSAAEWGLPTRCAPWNVSELLAHVRVAIAWLPGMLAAPAPCCAEVSAVEYYRPDDRFAPDTNAARIALAQDHAAEQLSGAALADDFNATWQQVDRLCRAEPEGRVVRTRHGDPMLLSEFLLTRVVEVAVHGLDLADALGREPWLTSEAADLVQGLLLGPDGAVALEKLGWGQLRFLRKATGREPITREEASDVSRLGIRWLTLG*	maleylpyruvate isomerase N-terminal domain-containing protein	227
WP_143655458.1	MTQPTDIRTRSGRRPRLLDAFCCQGGAGKGYADAGFDVTGIDIHPQPRYPFTFIQAEAVAFIREHGAEFDVIHASPPCQHDSECQRIRGNQHPDLIAPTRAALEATGRPWVIENVKGAVPKLRTPVMLCGAMSGLQTYRHRYFETGGSLTLLQPLHPEHLVPQAKMGRPVPPGHFGQYIGNFSGVDQARRVMGVPWMNRGGIRECVPPAYTQWVGASALAALRAEAVAA*	DNA cytosine methyltransferase	230
WP_143614398.1	MVSITAEMVAAAEAEVTEAERARLSAEEALMESPNSTLRAQELAAALRRVAQGRTNARELREERARQVSAERSAATREELEKAAAKEITAAGRALKAAREELESAAVAAQDGLVALMQAAEAHDALVQQHAESLAGQGLDVGGDSGGASSFQGWTVKARGTAYRTAGSGSALACVAHRVAEARLEYPSVMVGLLEYSMGRVVPEEREDGLFGKLPAPSRRVFPEVPRLRVGG*	Hypothetical protein	233
WP_143628305.1	MDKPGSCPDLIRDDEVVGSKGLGRLASEQYSSNVMSCPDCDTNLDQTPVGQPCPSCGGDRRGATVYAETALAVTAALNASGSIGYNPLRPWQQKWRDVISGLDAIRAAYRQSDLDNEAVRRQVETFFKDCCELADWLREQAGKAEAMDYVKVDRDLKLCDGMAQTAKHHTRAPSGKRDPITARISRVDGGPGVRAEIQWSTPSGSTGTEDALDLAQRCKSAWERFFQQHGLTP*	Hypothetical protein	234
WP_143601152.1	MTDTVAAIAAQHIESKPGHRLVPARFGKPGQQADVWVECPAWCKDDHVKDWNHHAVDLDHWGPVDAGWDTDCITRQGDRMLSLDARLHSDPAATDPRLSAAHVLMDDEAVQVYLTPEMAEKTADELIAFAAQIRHLAREAREFNAKASRPRRNQADEALRRVRAGKWQALSRDDIATLPTAHLLKAFGVSVTEADGDGTELLGEPGAMELRVGRDVGQQLRDSEARRLLAEYAAGASRD*	Hypothetical protein	239
WP_144315652.1	MKSARTEYLRPAAAEDVPALLALRTEAEGWLRDQGTDQWSDPETGERAIAKWRASIDEGRAWVVVSKDDAVLATVSRGPVDRDFWTDADHPESALYLYKLIVAREASGQQLGTRVIDWMSRLAALEGRAWVRIDTWRTNSGLHSYYERLGFRHVRTEAPPHRRSGWLAQRPAGALAMPHDLLPVHSREEREASAHAPELPPQRDYRADGRVAPPSQFPSHSPSSNDVHSGSRDGREYEDEQG*	GNAT family N-acetyltransferase	242
WP_143614468.1	MTQPTDIRRAHGLRPRALDVFSCAGGAGTGYQRAGFDVDGVDIADRPNYPFPYHRGDALEYLTHLITMGDIERYTLVHASPPCQDQCALTVGTNRSQGWGGTHEDLVAPTRDLLDKTGLPYVIEQPNGRAKIRKDLTLCGEMFGLGVIRHRNFELGGWTLARPAHLPHRGRVRGWRHGEYFDGPYVAAYGNGGGKPSIPELQAAMGITWTDVREELNEAIPPAYTEWIGRGYLAALALREAA*	DNA Cytosine methyl transferase	242
WP_143656313.1	MSQMSARTIRDDLGKHGITTLMDAAARGIHTLPDSIADDYAKLQEVLDENSDRFGNLQGWQAEKAAADLMQKIYSAVAFGLADRVIIDHLRPALVRYLDEFRANVQAAGKHAVSIDIGALLSQPDDVRQAHIRLLDSYQDYHALRASWEICRKRNAAGINGATTIDPDDIRSPLAEVRNLPDLVADWQLAFHGRKPWPWSGSAHHVRLVWLLNNGADVWMPTGQEQDQNWQKYNPGRRAIAA*	Hypothetical protein	243
WP_164662833.1	MEQVHRLGEYFRPEVFVVVGIAGGVQRPESEAAGARLTGPNLGDVVVATFVHYADFLKNVPSGPYQRHFALDYPLSNLVAQHARSVREYDWHRHIKASPPPGTGTVVPKVHVDEIVVTERVAGNPRCADQIRLVKRFDKAQAVDMESVGVGRGLHYLRSIAVHYNPVWLSIRAISDPVQADDSVLESSLSEQEAIDLANDKVRARWKPYAASVAAAYAGQVVARLLESPRDSAPEVPEAPAWRFRA*	5'-methylthioadenosine/S-adenosylhomocysteine nucleosidase	247
WP_143602891.1	LEREKRHRAHIRNMEALETSFEVASKSCKESIRHGDEHEIVALTRTCALLLGATLEDRLMTIISSPDFPESSEQRVMNERTVLDMWNQVLVEAFAVRYKVPRSKVPSALPYTSAAYFEGMKSVIDDWMEPLINTRNCLAHGQWIVAFNEQRNSVNQDRTKRLHALTLWHLRLQKNMLTHLERLIFDLTVTRYAFERDFDRHWANLKAAQIRISADKSKEWELLLQRRHQRGKGHIRRNYRRLIDAGLI*	Hypothetical protein	248
WP_143609212.1	MANERLRSAMLTHGITVDAMATHLGVDPKTVERWITQGRAPYRRHRLTVAAFLHEDETYLWPNGLPDGQRQDAADAEVLKVYPHRSYVPPELWLQLFGRAEREIGVLVHAGVFLAENPRWPQLLRQKASSGVRARILLGDPNSPEIQRRGEEEEIGEGVAYKVREVMKLYRPLHSVPGIEFRMHRSTLHNSLYRSDDEWLINTQVYGVSAPMAPVLHLRRVAGAELVSTYQQSFEKVWSEAVPIERPS*	HTH domain containing protein	249
WP_143614656.1	MTKAQEIAYDLREQILSGALAGGEALPSESKMMSQYGYSRETIRAGVRLLIEEGLVVTGQGQGKYVREDYPPVVWNWTTLESRSRHANAVEGRTAGDQWASVVAENGNAPRQEISVSIVEPPSHVRERLELPADGLAVARKRVRYIDNRPYALADSYFPQELVSGTPLMEPRDVSAPGGILASVGLVQAKYVDEISVRMPTRREAELLGLPAATPVAEHTRTGYDADNRPLRCMVTILPGDRHKILYEVSTD*	GntR family transcriptional regulator	252
WP_144315651.1	MTKSQEIAFDLREQILSGALAGGEALPSESKMMSQYGYSRETVRAGVRLLVDEGLVVTGQGQGKYVREDYPPVVWNWTTLESRSRHANGVEGRTAGDQWASAIAENGNAPRQDITVSIVEPPSHVRERLDLAADGLAVARKRVRFIDNRPYALADSYFPQELVSGTPLMEPRDVSAPGGILASVGLVQAKYVDEIAVRMPTREEAALLALPAATPVAEHTRTGYDADGRPLRCMVTILPGDRHKILYEVSTD*	GntR family transcriptional regulator	252
WP_143627552.1	MSNERLRSALLARGMSVQDLAEAIEVNPKTVERWITQGKVPYRRHQYATASELKVDVTTLWEDSRTVDSAMDLSKAEIVAVYPHRHTVPAGLWREIYARAEKHLDVLVYSGLFLSEDLVFHDILKAKVAGTTQVRILLGDPGSEAVRQRGIDEGHRVMDGKIRNALLNYRPLFESHPDIGFRLHDSTLYNSIYRSDDEMLVNPHVYGIGAYLAPVLHLRRMPGGGLFDTYANSIEQTWGGARHITDRDITGA*	helix-turn-helix domain-containing protein	252
WP_144315657.1	VQWTNGSGEAYGDDPYGGAGYGYGYGHGEYGHEGYSGDTAALTRDPVQLAQWTQPHPTAWDAAHGDVLTVTAPETDTQPVPFVPVPALESEPDPDTPGKGPMRPVFVDSSGRRQRLVLRVARLLVIPAGGYVALLISTMLGGPGVSAPFVPQPDTTHRAAPRVTASDSPSGTGRSAESASSTAAHDKSGPTAQRTSSPVRPTASTAPVATSGPTAAPTRATSPTATASPTPTPTPTSAPSSQGRALGTSHKPVK*	Hypothetical protein	254
WP_143608329.1	MNKQPKYRQVADVLRREIDNGTYAPGARLPSENDLQQRFDASRNTIRNGLSLLVSEGLITSSQGLGYEVKSHEVFQLNATRFENLTFPQNGDAYSTDVTNAGRRPHQTFRVEMLPASKDVAERLKVPAGTKAVLRFCHRYVDDVPWSTQATYYPSWLVEASPRLAEPGDIEEGTTRYLASRGIEQVGYFDEIAARMPTPEEARLLEIGAGVPVMLWTRTGYSADRPIRCTITTFRGDLNRMNYEIGELSARSENA*	GntR family transcriptional regulator	255
WP_143614639.1	MNKQPKYRQVADVLRREIDNGTYAPGARLPSENDLQQRFDASRNTIRNGLSLLVSEGLVTSSQGLGYEVKSHEVFELNATRFENLTFPQNGDAYRTDVTNAGRRPHQTFRVEMLPASKDVAERLKVPAGTKAVLRFCHRYVDDVPWSTQATYYPSWLVEASPRLAEPGDIEEGTTRYLASRGIEQVGYFDEIAARMPTPEEARLLEIGAGVPVMLWTRTGYSADRPIRCTITTFRGDLNRMNYEIGELSARSENA*	GntR family transcriptional regulator	255
WP_143602589.1	VANERLRGAIVDLGLTLDEVAERLGVAAKTVERWINEPERKPYRRFQFATASLLKCEVSYLWPDERTSAEVAAAGNAELVRLYPHRSVVMQTLWTNLYSKAIRQFDLLVYSGFWLTEDASFHRIVKEKSADGVPIRFILGEPTSSAVAVRGEDEGIGAAMAGKIRNALINYGPLFGLPGVEFRLHGTTLYNSIYRADDEMLANGHLYGVGAYMAPVLHLRRVPGGELFDAYAESVEKVWESARPISSPADWEGTA*	helix-turn-helix domain-containing protein	255
WP_144315769.1	MANERLRGAIVDLGLTLDEVAERLGVAAKTVERWINEPERKPYRRFQFATASLLKCEVSYLWPDERTSAEVAAAGNAELVRLYPHRSVVMQTLWTNLYSKATRQFDLLVYSGFWLTEDASFHRIVKEKSADGVPIRFILGEPTSPAVAVRGEDEGIGAAMAGKIRNALINYSPLFGLPGVEFRLHSTTLYNSIYRADDEMLANGHLYGVGAYMAPVLHLQRVPGGELFDAYAESVEKVWESARPISSPADWEGTA*	helix-turn-helix domain-containing protein	255
WP_143627771.1	MNKQPKYRQVADVLRREIDNGTYAPGARLPSENDLQQRFDASRNTIRNGLSLLVSEGLITSSQGLGYEVKSHEVFQLNATRFENLTFPQNGDAYSTDVTNAGRRPHQTFRVEMLPASKDVAERLKVPAGTKAVLRFCHRYVDDVPWSTQATYYPSWLVEASPRLAEPGDIEEGTTRYLASRGIEQVGYFDEIAARMPTPEEARLLEIGAGVPVMLWTRTGYSADRPIRCTITTFRGDLNRMNYEIGELSARSENT*	GntR family transcriptional regulator	255
WP_143655744.1	VANERLRGAIVDLGLTLDEVAERLGVAAKTVERWINEPERKPYRRFQFATASLLRCEVSYLWPDERTSAEVAAAGNAELVRLYPHRSVVMQTLWTNLYSKATRQFDLLVYSGFWLTEDASFHRIVKEKSADGVPIRFILGEPTSSAVAVRGEDEGIGAAMAGKIRNALINYGPLFGLPGVEFRLHGTTLYNSIYRADDEMLANGHLYGVGAYMSPVLHLRRVPGGELFDAYAESVEKVWESARPISSPADWKGTA*	HTH domain containing protein	256
WP_143656298.1	VAAQPKPAYQQIADDIRQRILDGVYQGGDKLPTEADLMAEYGVSRIVVRNAVQALVSEGLVTTQRGKGMFVREQRPLRKRISGDLYGKRPTASPMKRQTEAEGRRSEWEYQTRTTTATKAVAERLAVEPGDEIVRTTYRFFGDDEPIMLSTSYEPRALTAGTPIEQPEGGPITGVVPRMDSIEQHITHVTEDVNARAPRPYETEQLQMAPGVPVVAITRTYFVDDQPVETCDIVVAADRYTLSYTIPIPPIEEPS*	GntR family transcriptional regulator	256
WP_143601121.1	MTEVVQLNQQGRRSPFLGFAEQLVAKYDAHLLNCGPEEQTAMVLRAMERLNGIAALTPVEDTEVDLAGFGKAPMLYTASYGNRAAEYLLLSDVAEALGWFMPRAHRFAEKMAGFDLEDQRREDEERGDGRLGWNRMRDYIRLDLELIIDDPKSKPDAGGRRMSDFSDWLVSRDRLPALLSASPWSKEFMDNTMPAFGYAMRAAWGDKLKNIPTVAADGTPTGGNAYDDLFSTDGLTEEEAQRRARRGPALDPNDDNL*	Hypothetical protein	257
WP_144315609.1	MTEIQRPGALYQQVAAAIREAILKGEFAPGAPLPSEAQLIERYKVSRPTVRNAVAALRAEGLIEVRHGKGSFVRSDGQPSVTLDRRVSRTAEGRFVMPNGAVWAEAEEPTPYRSHTTTATGQLLELGEEEALFGCDRLLTDPASGTRAMHRTLIPFEVAEEIPLLAEAPDQRPASVYWLLTQAGHKLWWSETVRARMPLPDERTALQLPDATPILHLSRVTHGTSGRPLILEELRVGADRAEVAYRITADKEPVRRTSA*	GntR family transcriptional regulator	259
WP_010985167.1	VTSLPTSLLGDLDPTSDRAVFRQIADQLREAIDRGRFKEGEKLPSEAELVEHYGVSRMTVRNSFSILQGEGLVHAEHGKGVFVRPRPPVRRLASDRFARRHREQGKSAFIVEADAAGSHPQVDSLEVKEEKASQDISTRLGSVRRVLARRRRYLLDGRPVEFATSYLPLDIARDTPIAEPNPGPGGIYARLEELGHRLDHFEEEIRARMPSPSEVKTLRLASGVPVIHLIRTAYDTEGRAVEVCDTVMAADAYVLSYQLPAT*	GntR family transcriptional regulator	262
WP_143628291.1	VAPKWRDLADRIAEQIRNGEYAPGAQLPQIRELVEAGEGSKATVHQAYKALEAEGLVTSTRGHGTVVRPRTPLKRLGIARYDKAKWRDGDEVAFIADRVASGRAYKRNEQTQTVGRVQANNLVAEGLGVPVGSEVYARARLVKEGTQPTHTLTSYYRPEHVEGTRIVDPTPGPAGRGGGYRVLYDAGYEIDHMREALFARVPTADEVQLLQLPVGEPVVELHRTTYTADGTVVEFAVGIHSASRFAWEYDFKVPDSAQDRKGQK*	GntR family transcriptional regulator	265
WP_079089415.1	MGDETLAAQPPVNEVVLSVAMSPQPMLVGPRVPEILGSWYEEHRNVQVVQPYVMPIEQAPDIGSGMPSGPSINFTNAVESRYWLHSVDGSEVIQVQPDYLALNWKRVTPDQIYPHFGELRQRFSTFLSNADSGLQRAGGAVLPIRAELTYINLIEPNPTWSNLSETHKVVNVSSGLSQDYEQFSFSASAPIIDAGEFLGRVHVSVQPAYNWAKAEARINLNITARSLNFTHPSSVKALSFFDKAHIVANDAFRSMITTEARAFWGV*	TIGR04255 family protein	266
WP_143609226.1	LDDLERPSPKAMALRRPNLQPRSKVQPSRREAIESRPKRHAPVDLAWCDTGTLLSLGRQPDTLNKVRELYGSSLVVTYAVAREIRAMANIRGANRTHENRQRCDSADSVVAMLDAGDIPEHPLRNTEETRRMIDRVLSQLDAFEERQNSIFGRTDDTVRSSQKHAGEAHSIVSAMLTVGHGASTVLLTNDNGAMRVAEQNNIAWKHTGQLLAELGCQDPLLTAAELLGDFNHMTSSFATVPAEVRPSDSEFFTCRRDGERCALCDVQP*	Hypothetical protein	269
WP_143602925.1	MTDEIADQFDVFLNRITPSDSEKSNALEQGRRLSQRIEQRPEVQECLITGSMARSTAIRKFSDVDIVAVIESRDQLAQSDSATLVSSVANILREIEPDVQVSENAVRVRHPDGSVIDVLAAIHSGTNSTADDVYRIPATNQEGWETYAPEEQNRRIREATESLGEDFKKLIRLCKWWSKTHGQPISSYQIELATYGTFRNGVPELPLAIVELFNSIKQSISIGPLKMPALLESKALAEEAYSSQQSGDTMKAIELWGRVFGDQFSTFIA*	Nucleotidyltransferase	270
WP_143608086.1	MGEASADRAVNGFLAAIHVGDLCGGTVAEVGRSGVSVILDGFGARPLGVVGPSDASWRRSLAEAVVVGQRITAEVIAVDLDDGRVRLSMVATENPELWAFLKQLRRGEILAGTVAAIERYGVFVALDEGPDHPVYPGVGFITYPELSWRRFEAASEVVEIGQRVACEFLQFDTWNGEARLSLRATQPDPFPVFADGVAVGRTLRGRVTKMLPFGIFVQVADGIEGLVPLRELGAEPVAAPEDVVQTGDEVSVIVTAIDRERRKLTLSRRPA*	S1 RNA-binding domain-containing protein	271
WP_143602906.1	MTTDVLIQHRRNIADLKQRIRNRRLQVFGLYGTPVVVLVLLLVWAGLKIFVWLDSDTPSAINDIFGGIAFLLVLAAGAQAAAEFSSSSPWRDSETSVRELRLELSLAEERHILEARRRTPPSMDRQASYKERLPGEVVRLRRESRHYRRVHLFMQWMLFISSAAISAVTAWYDPPQPAKGVLIALGFTVTVITAAAGYFKPRERAFNLQQTADSIEQHTTALELGIAPYGATEDRQNLELFATTVETLRAEQRMREQQLDQPQQGQQQVI*	SLATT domain containing protein	271
OSY49042.1	P*PDRIRPIEARRGRRST*SAIATAYRSRSASRPPTPTTAWPFSRSSRASRRSVPDVDHAGGDRTSCMRTRDTTTTTCADGFEVGGSSTGSPAAGSSPPVAWAATGGWLSGRCPGWPGADGSTAAMSESPSISSASWA*PPPSSASDAWRLSEWRVLPSIWCLTSCGSCSGGWFRRRSSCVRRVVVGGVLVTGRRWRRSSS*PPLAAPGGNCRRCSGRAGRPCTAASPSGATTVSGHGSTE*SWTSSAERESWTGPGARSTR*ASVPSKGA	Transposase	271
NMI60230.1	LSQPIAAPRFSADEVADRLGVPVYFLGSGAFGDTWKAGTEAVKIICTDDYPRTRLEREVEGLSRVDSPYVVAFRGLQELQLGGVKRPALHFEYIAGGDVERRLNEGDLVPKESVVGFLAGLLLGVQALHKAATIHRDIKPANIALRDGQWDRPVLLDLGLAKQMDASTITVYPGHIGTMPYMAPEQLEGRRARKAADLWAVGVSVRQMITGRHPFYLPNEKYTISEAHARLTGGPESLPADCPDVVKQVLDRITSVVEHERGSSASNLMRLTAH*	serine/threonine protein kinase	274
WP_143614438.1	VPISVTYTAVLDVKRSTAEHLARLLRDHRIVTGTRKGRRALGCFRQAVIVLRWFIDGTRLSQLARDNGLSVSTAYRYLHEGLTVLAAGAPDLATALERAKAAGLTHLNLDGTVIRTDRVAAPGPNGADLWWSGKHKHHGGNVQVIATPDGWPIWVSPVRPGREHDTTCARHHGLIDALNRIAAELDMPTLVDLGYENAGDGFRHPHKKPAGGELTEAQQTYNKVIRGIHGVCERANSLLKTTFKALRRVSLDPSRITKIAAAALVLLQIEYDRTI*	Transposase	275
WP_143651720.1	LPGSTAELPIVVLDALMPTAQHLVINRRGSTVWEVESPRGHYAVKLGYPIEATADWPAQPWTALAPAREGAVLHRLGFDEIAYGEWERGTWNFQPWHEGPDLYRLWEPCRGRDSSIAPHTSVALGCVEALAELHAKGWAHGDVQPAHFIIGPGRTHLIDLALARGGHVPEGYDFPFRGCLVHYEAPEIARSVLATGEAEPTQEADIYALGASLLISATGWRAVEYPDDAPRPVQREAVANGRRRPVKAPGELGELIDAMLSHAPEDRPTIYEVGKALS*	protein kinase	278
WP_144315671.1	MRFRTVLAVTAATATLGTVSACGGKSTSATGQHTSATPSAVVVSPVAYLLKVEDATAKVHSSTMVRTVTVGTLRQLRIAGDDDWAHGMQANVTMSVKSSAPTPMKVRSDAMYLKVPAQKVAKLGGKHWIKEPLALLAAQGAAGKATTDQLKRANPAMAVRMLMASGDLRKVGQEAVRGAATTHYTGTLDTAKLIATRQGLTPDDVKFFKKQLAAQGVADAHIDLWVNSENLPVEAQEQMQTATAKVTRTTYFSNYGVAVDLSVPAASDTYTLHSVTDGNQTGTA*	Hypothetical protein	284
WP_143651728.1	MRFRTVLAVTAATATLGTVSACGGKSTSATGQHTSATPSAVVVSPVAYLLKVEDATAKVHSSTMVRTVTVGTLRQLRIAGDDDWAHGMQANVTMSVKSSAPTPMKVRSDAMYLKVPAQKVNKLGGKHWIKEPLALLAAQGAAGKATTDQLKRANPAMAVRMLIASGDLRKVGQEAVRGAATTHYTGTLDTAKLIATRQGLTPDDVKFFKKQLAAQGVADAHIDLWVNSENLPVEAQEQMQTATAKVTRTTYFSNYGVAVDLSVPAASDTYTLHSVTGGNQTGTA*	Hypothetical protein	284
WP_143602924.1	VTNSQLSSLEVIGLADGQLEKAGEWYKWSRRLPIATFTLSIVSIFISNPYTYIPALLALGVQVCSWISRDKAGKFHSNGEDGRTYGLSLDALGSTEERLELNKWLSRVTPAPGHAPEPAAPDYFASNSPTGMRRLCDHLQENAFWNMHQYQKTAAYYSRILGTFAAIAVISVLVAVPLTSGGGGLIFARVLVAALASGAALTQFSEVRSWKSAEAKSERLDARLYSLSSFSEEDLRRDKLGTILAVFGDYRVTTASAPPIPKWLYDREKDQLNELWTRRTASA*	Hypothetical protein	284
WP_143614384.1	MPISPSSSAQAARERVAQRLHELRADAGLTGTELASRCGWTHPKTSRIENARTPPTPEDIRLWCRACGAADQAPDILAQSRDAESQYVEWKRKVRAGLKRLQDSYVQLYRSTELFRVYSSTIVPGFLQTEGYAAAVLGMSARFHELPVDDSAEAARARVERSRIIHEPGHRFVLLIEESVLRYQIGDADAMAGQLGYLLTAGSLPAVSLGIIPMATRERAQWPEETFHVYDDTLASVELVSARVKLTQPSEVALYLKTFEQLRGMAVYGADARALIVKAIDALH*	HTH domain containing protein	285
WP_144315659.1	MNDVGSGQPGPAGRMKRICGTGMEADMGEGLSDGGVPGRRRGPDDASSDLPNVRDAANLETVLTAAIRTADLDFQAEQRAVAAFRSARGEGAHRAARSRRRDDWRPAEERRARRPLKMTFGVAFASLTLGGVAVAAIGSVSSSSDSAGGDRSTAHPSALAPDRPGGAPSSSSRGPRPTDRPAPAQDTEAHCRAYEQVQGHGKALDAKVWQQLVAAAGGKAKVIAYCSEQLTRTTATPGRSAGTGKSGEGATGTGNSTEGKTGASGNNSGSTNNTAGKGRAGGGQGSGKRK*	Hypothetical protein	290
WP_143655739.1	MATTVTAAFNSLVSNLTRSPGETAYMASHRESVQQKLKNAFGVTYFFGTGSNSNGTSVRYWSDVDYFASIPVAVQQADSAYMLRRIKDALKERFPSTYIHVEAPAVVCEFGTDGAEKLEVVPAYYHGRDSSDKYNVYKIPRVGGGWIKSGPSAHNGYVTGVNGSLNGRVKPLIRLIKAIKYYNNIPVTSFYLELRVAKWAAGESTIDYKYDVRAVLNHLVSSGLAQMVDPMGISGYVPAAPTDIRRDDAISKFTTALNRARHAREAEDKGDIKGAFEYWDKVFNGRFPAYG*	Nucleotidyltransferase	292
WP_143614444.1	MTTTEHTEFDADAAAAILRMACEAADVTPDGIEMLRFGDHAVFRVDGGHIVSRVGRSPDRLPSVRREVAVAKWLAAEGYPAARLVTAAEQPVVVEGHPVTFWEGLADGENYASTAEMGVLLRRLHELDSPPFSLPLLQPFDKVAQRLERAVISDATRVYLRSMADDLAGEYARLHFALPAGHLHGDFNVGNVLHDAADRPKVIDLDGFVTGPREWDLMQTAMYYDSFGWHTEAEYADFVAGYGFDVREWSGYSVLRSVRELLMVTWLSQNAGTNPRAAEEVEKRVESLRSGGSRRNWAPF*	aminoglycoside phosphotransferase family protein	300
WP_143628303.1	MIGEVPNVPAGQEYATRRLAHEAGVHRPLQAGICGTKKTGAESIVVSGGYKDDEDYGSVIVYTGHGGQDSSGNQVSNQTLDDSGNAALVTSYLEGLPVRVLRGWQSDSPYAPASGYRYDGLYRVTSYGSKVGIDGFLIWQFRLEAYDGTPMPEVAQEELPATPSSPAQSDNAPTVRGNEAPERVTSAVQRIVRSSAVKRQVKDWHDNRCQICDVRIEVPGGSYSEGAHIQALGSPHNGPDTTGNVLCLCPNCHVMLDAGAIVLGDDLSVIRGDAVVGTLRTHPRHVIDLACVKQHRERWRQ*	HNH endonuclease	302
WP_144315784.1	MMMLHLAANQGLSDLQQKFVVALVSAIIGASTTLLVHFLKARSEPRKRISWDSSTDPGFAAIDDPEIRDKLSITYGHVAVKNIFSIKYKISNTGNRVIKDQQVRFSFPEDTQVLEAYLSPTPEPELKVERTSSPNPRDVIYKIGHLEREQEVQFRFVAAGETANKWKAVPSNEEGDVDVQKRGVAEKKEDRTHVKPFVISVFLFLTVPYAFSSSLIDEPIAESLATITRFTFLAYSLFHLSPVARTVRDMLNKADVTPSQNTFNASAHDTGTIVLVGTGDINGGVDFHGQPKPSNKKQNAGEE*	Hypothetical protein	303
WP_144315605.1	MAVDAARSEEGFTSAGAAQVMVAACRAAGLDDRGAELIRLGENALFRLGSVPVIARIARSVEYLSAARKEVAVSRWLAGEGFPAARVIEDLEQPLMVDGHPVTFWHLIVEEGRAATYGELGAVLRDLHALTLPDGLELPRYSAFGLSDLRLERAAGISEDDLEFLRKRGRELKERLAKLRFGSPLGPVHGDAHTDNLMVDRSGVVHLIDLENFCVDHPEWDLEVAAHEYHRLGWVTEQQYADFVGAYGRDLREWPGFATLCAIQEFKMTTWLMQNVSEGEDVAEEVGRRLASLRDDDAPRHWLPY*	aminoglycoside phosphotransferase family protein	305
WP_144315598.1	MAALHGGLAFEHIVKAGLATRHPSLLADGRDFATMLHAAGFGDQAGAPLAKVKTLGAAEAFKRLRSLLSIPVSERDIDTLLTARNGVAHMGFHDATQTTDALTQAVLVTDAVLGDIGEGEIDFWGPYRDERHDLLKMQQDALEEARQLAVQEAAEAAEWERDPLRAFIKSIKPAIEQEREIAEKVLATKIRYAQKLFRICSKQRLYASDMKSLAKMAEMRKWARPGECNVTHARCPVCGCKKGVIRSRVGEDGGDVIDENVRECFAEMFDCPVCGLELDGGRELSLTGLRIHYYKDIGTGDTFTLPLGF*	Hypothetical protein	309
WP_143655457.1	MTNAWLLLAVGDDRQHGGNDGYDDNPREHYRWDSTVPNYGRLAVGDVIALWDKKELIGVSVIDGIETGSAEKTRYFCPQCKKADFKRRSRMTPACRCNQCGAEFDTPGGKVETVTTYLSRHGRTWIDGRGLLTGAQLRALCDSPGSQLSMRPARWEKLRDALLATGKADAAAGLAGQQHKRVPIPGGHRFAKVRARVGQAAFRAALLREQGELCAISGPAPADVLEAAHLYSYADTGEHHDFGGLLLRRDLHRLFDTGRIAVDPETGLMDTAPELDGYPIYAELHGKPLALSLRPEHRVWLTAHWNTHRAGA*	HNH endonuclease	313
WP_143627774.1	MLIEVSRFLRRRWLPQATVAVAAGAAGLAGVVPAAAAQVTTVSCSANPNALQPAITAASPGDTLLVRGTCTGPFTIDKDLTLRGLGGAVLDGNQAGSTVTVGSGARVLLDHVILTHGSAASSGGGVDNEGTLTVSHSTVRDNTAPSGAGGGIHNLGTLTVVSSTVRDNYSIGAGGGINNNGSLTVRDSSVFGNSGDNGGGIFNYLAGQTVTLIRSSVHHNTARVSDGGGILNYLGEMTVSGSTVYSNTAPFGGGIWNRGTLTVTHSTVQRNTATGGPGSGGGVYKAGGSLSLDRSVVRNNTPDNCAPPGSVLGCTG*	Hypothetical protein	316
QDO04644.1	MFAGAGGLDLAARALGVAAVGIEWDANVCATRRAAGLATREGDVREYASSDFPSANVLAGGPPCQTYTTLGTGPGRRALTEVQHLVRRMALREDVTARLAQLEDVRASLVLEPLRWALAALDSGHPYEAVVLVQVPSVLPVWQALGDVLSAEGYSATNGVLRAEEFGVPQTRRFAVLIARRRGTAALPKPTHQPYRKNASAAPNDPPLPSCVTMGEALDRPEPFHMVSNYGSGGDPRAHGRRTSAEPAFTVTGRIRRSKVTTVDGTELERLTWAEAGQLQGFPADYPWAGQDQAQQIGNATPPPLATRILTAALA	DNA cytosine methyltransferase	316
WP_144315742.1	MPASLEPALRAWIQETAALDPDEAHHVMVRLDLVLPQADWDRYERQLRKCEMEQARLDARWEAEQATRTESTRADLAPVVPLPPDPYVLFLAWGTEREVLWDVVDDLLFLLCSEPPAPEKSPFVTWFSGSVRRTKRIVEPLNRLLVESRSVYEVTPDQRGLQRRMEAGLSEALNVAANAAESSGYLAARHYLERARDKLMAVHTDPSGAYVDLIRAVEAVACPMFLPRDQLPTLGKVRDHLRNADAKYEYVLTDKSGKPGNTGGVVAMLTDLWEGHSDRHAGGLREVPVSQEAAEAALTTATALVTLLSRRAVRPRINAAAQRQEAP*	Hypothetical protein	327
WP_144315614.1	VPTFEELFHVNLSPLQSAADDWAAMAVLLNKVAKEAGSMRSLAQGTEWKGENASVTKPFVVRVSGEFTDAVTEAESVGNLLSSAHDKIKAARDDLKVLCENPPVGITIHADGTLSRSVQPQRMSHGDPESVVTQDDFDALQRRIDAIIARAAEADSTCSWGLWQLTKDKHEFGSTYYGSLKDASTDARQAQQTKTDSVEYTPPAKWGSGTIKPIAEFLSYRSWMGGGEAALHGDLNGAIQGAIGGAPSAAGGEASKHLAKGALLSDVTGKHHRPTFINTIGKFGEKIFGVPVAVVATGVDFYYTPEAPKGPGDTHVDAPGEPGKVRYQ*	Hypothetical protein	328
WP_143628095.1	MPSDDLELTLGLETTRKELAVSFGGEGAAERASQPGIVPMRASNKLFVFSDPHKSKEHGYNFDGWADGDDLWPVFDYTGTGPVGHQKMPGLNGTLLNHTAQGLELYLFISDGYIKPGGAKKQRFVGRMQVDAVDPYIERWDYDSNGDLRRVFVFRLRPVDLEQTDMRPEDAVQVAMKTEAVPIPKLKEPVKPAEPGAKSKKTEKHSTEQTTATIPGGERIVNRREGQLVTAFEEHLDQAGHAFSSFQITVEGEPGTLTPDLYDETAHALYEAKGLTTRPNVRMAIGQLADYRRHLKNPETLRVAVLLPSEPTADVKALLKAQGVDLVFRTETGFSGFPLPAA*	Hypothetical protein	335
WP_143628068.1	MLRFARRFRRIGTPASTTERVSARAAVAGAVIAAVSAVSAVVHVNASKELTNAQRDMLLLTRGSPRTGTPPSTERMSAKAAVASAVIAAVSAFAAIILAVYGVSASRNLAATQQVDAARTEISQYVVQMSQLDRTGGSTSRNEIVTLASQVDSLVNQYGQKNLNVSASAYRLIGLFLTLSTTDLELAERMAQRALRLATRLAPDGASGLRMEDPLEALQAHRVLADVAAQNLDFPTMTKEYQAALDISEKEGKRNRYIRIEARHFTRVYWTLDAMMLFDGLGKPTSEQCNEVRHLADEAHQDFVAVGRKPEIARRANRIKSDKCSTWLDLNSLKQY*	Hypothetical protein	336
WP_143628095.1	VYVSEWENGKRNISDRYAAILRQLLGVTDAELRGGPLTLPPSVADGYDELLSRIDSASSVSQSMVKAFNDQTEILRTMDRQRGASSLVDQMAGHLSALEDALNFAVLPNARRPVALALAGASTLAAWQAIDSGAVERAWRHYELAKRAARDAEAPMYLAHAMAEQAYVLCEAGRPALGVDLVRDAQRTIGQAGSPRLQAWLCAAEAELCAHAGMHDDCRRALDAAMASIPPGSDDRDPDMLSIFLNGAHLARWRGNVLALLGDSDAVSSLYDALDVVDPTFVRAQAGLHADLVQAHLARAEYDDAHTHLRHARLLASRTGSVRQRRRVDLLSARL*	XRE	336
WP_143602913.1	MNGPRIGSLCTGYGGLDMAVQQVFGGSLAWVADNDPGAARILAHRHPRVPNLGDITDVCWEGLAPVDIVCGGYPCQPFSLAGELKGTADERHLWPFIARALGVLRPRVAIFENVANHLRIGFDTVLCDLAELGFDAEWCLVRASEVGAPHPRKRLFLFATAANAPDLGHERGRPARGRGHGSSDHRVSAADAECLVPRDDSELPAGRDALRHRVRDDAPRCGTVVAPDSHGERRGTGEHGVREGQPDAAWGRFLPAIRRWEHVLGRPAPRATDDQSRLSPLFVEWMMGLPAGHVTDVPGTTRTQQLKALGNGVVPQQATHALRALTGRRDGAGRRAA*	DNA cytosine methyltransferase	338
WP_240361198.1	VAFDTARNQALEELSGLVGRVQACAALGVSRATYYRQHRRSPAPAKPRPERRRHARALTPEEEIRVLDVLHSPEFADMAPAEIYAVLLDRGVYLCSESTMYRLLRRHGEVRERRRQAVHPPRTVPELVAEGPNRVWSWDITKLKGPVKGVYYCLYTVIDIFSRYTVGWMIAAHENKDLAERFLSESIAKYGIEPGQLTIHSDRGSPMVAQNVAQMMAGLGVTKSHSRPKTSNDNPYSESQYKTLKYRHDFPERFGSIEDARAWCTQFFTWYNEEHRHSGIGLHTPYDVHFGLAEQLREMRADVLQAVYAKHPERFVRKPPEPPKLPAAAWINQPAPDGPLIPAQR*	IS3 transposase	345
QDN63880.1	MAGRQQDVQTLVQRLARRYQRSNSRLAEDLRDLLRSAPHLDAPMREHGNAAPVPLDGDSRQSLIRTDHLGPVTPPVLTRPVRAQLEQLRDEHRLQDRLQEAGLTPSRTGLFVGPPGVGKTLAARWLANELKVPLLVLDLATVMSSYLGRTGSNIRKVLDYAKASPSVLLLDELDTVAKRRDDEAEVGELKRLVTVLLQEIDDWPASSLLLAATNHGNLLDPAVWRRFDVIVNFPLPGPAELEEALMQYCGDENTEVIDFLVQVLAGYSFADAERFVMTAKRKAVLSGERLFDTLLASAQDHFRTMDHADRLQIALDLMQDSELSQRRVSELTGVSRDTLRRRQRDR*	ATP-binding protein	346
WP_225900337.1	LATIRTDVPPMSSVPPNAKPPGYGPRDIRSAYDLSDRHGGGRTVAITVAFHNPNLENDLAVYRRQFNLRPCTKANGCLRQINQRGGPTPPSGTNSGWALESALDVDAVSAACPDCRILVVESDNNSLSNLLTAVDQAVTQGAKVVSNSWALTAGEIPSETLFDHHFSDHPGVAFTFAAGNGGYGTTYPAASPYVTSVGGTSLNRARNRRGWTESAWSRTGSGCSLYEPKPPFQHDPLCANRTMNDVSAVADPATGLAVYNTFGSSGTGWHIVGGTSLSNALVAAMYALAGNPTPGTYPNSYPYARRYAFNDITTGSNGTCGGTYLCTAAPGYDGPTGVGTPHGVAGLRGWAW*	S53 family peptidase	352
WP_205522277.1	VIQESQGNLLEADAEAIVNTVNTVGVMGKGIALQIKQAFPENFKQYKAACDRGEVRVGEIFIHDAHHLGPQRYVLNFPTKRHWRSKSRIEDVQAGLDALVEVIKKYNIESVAIPALGCGNGGLNWDDVRPMIHAAFEPLPSVKVLLFPPTGAPAPDLMPVRTSAPNMTRGRAALVALLSGYVEQAKSERVEAPNGASLLELQKLMYLLQAAGTPMRLHYQKAQYGPYAENLNHQLQRMEGHLVRGYGDRTQRVLDFHPITLTPDAKASADSWIEEHHDVQLKESIDKVLELIDGFASPYGLELLCTTHWVIHEIGNDAPQSAVIETLQKWSRRKAEIFTDRHVSVAWKRLQAKHLDALSV*	Macro domain-containing protein	361
WP_143607962.1	VSDQKYAEFLGWRPEHSNCPELDSATKALIDIAPVEWKATMRNIFVARAFKGEANAEASSFRSAGIIELNYGFTMAAMIYTTLFSHFYDSILTAGKEVNFNDDDTETTQMILEEIERAAFEPIDVTDQAVHTWAAERHVRATDALHIDLPRRRKEGDYFNLVNAVEQFVIAHEFCHHMLGHTDSSFRHSRTVRKTVGDWLNRIGIHDVIAKLNEDQKKEVEADVGAFILLSGLFTENASRARTYRAIGGSMVALVALAHVSESWISTGDQETHPDFLTRYEIVFRLVKEITLKMPVGETGDHPMGFMIQFRGFISAVLQTWASRAGADVKMPNFLNIFSWMIDLEVEFREEHRNLSSGVAEAP*	Hypothetical protein	363
WP_143608084.1/WP_143614611.1	LAVSGVLEVGGDLVVGSRSRIMRSGYLLEVAQLAATRFQGREAELAAMAAFCTATPDDPVGDRAHAGYWRWLAPAWSGKTALMAQFVLHPPENVDPLAFFITARAAGRSDRAAFLAALQGQLREYLRDGDVDCTSHGQFLDALERAAAQAAGSGRQLVLVVDGLDEDTGVASASSGYSIAALLPRTPPAGLRIIVAGRPNPPVPSDVLEGHPLHAPRIDRVLVPSPAAQAVRLAAQRDLHALLSGKGLGREVTCLVAAANGGVSAQDLADLVGGEASAWDVEEVLGGSLGRSFQRRPAEWPTPGEQPPSLFSFAHQELQLGVLKRLPATSLDTYRAQVHAFITRWCEADWPPAVAVKSNETHMRL*	Hypothetical protein	365
QDN80441.1	MTRSTVTAAGLLAGVFAIVYSYRKQKIEEANSHRADADSLGTRYQEAAEQLGNESAPVRLAGIYSLSRLADEDSTQRETVCKLLCGYLRIPYDPRNPSPGEREVRHTAIKVIADHLQAPDSDTTWCGFDLDFSGAVFDGGNFNGAHFVNSSVSFSGCVFTGGTTLFHRTTFQDVEVDFGNGESTPAIFDDGHAQFIGANFELGTHFTFIFAKFKSGSSLEFGNATFLPGSILSFSACELYGGFIGFGGPVWSGANFHGGAVHLAGANLDSGVISFMGAEFRGSHVDLNDIELTGAAIYFDDATFETGSVTFRDARFTSGEVSFGLDSNAESLVSPWPLPLPRRRKRAGRRLYGWRPRIIGSRATRGVRGS	Pentapeptide repeat-containing protein	371
QDN80456.1	MSPPDVPRLGSLCTGYGGLDTAVQQTFGGSLAWVADNDPGASRILAHHHPQVPNLGDITAVDWTRVAPVDVVLGGYPCQPFSSAGHRKGTKDARHIWPHIATALSVLRPRLAVFENVAGHLSLGFDTVLADLACLGFDADWVCVRASDIGAAHQRKRLFLLAWPADSGRAGLARWWAERAASHRGLSAADPVDLGEHRGGACGGRRHEPAARRVSAAHPARVGEREPADEALPVAGSGDSWKVPGRGGGQPAANSGRSDMAEQPVSDTGGERTAVAACGERVAWGEYGPAVARWESTLRCRAPRPTDAVGRLSPAFVEWLMGLPSGHVTDVPGLSRSAQLKALGNGVVPQQAAYALRWLLRPAGTDQLASAA*	DNA cytosine methyltransferase	373
WP_205522382.1	MANGLKAARSAREWSQERLVREIERHAHQHMLTVASTASLRVYVSEWENGRRSISARYAKILRALLGITDDELHGRAEALAVPLAADGYDELISRIDSARSVSLTMVTTFMDQTELFRTMDRQMGAASLVDPMTGHLAKLEDALTFAVLPETRRPVALALAGAATLAAWQALDVGAVERAWRHYELGKRAAQEADEPMYLAHATAEQAYVLCDAGRASVAVQLIRDAQRVGGKAMSPRLMAWLYAAEAEICARAGMPDDCRRALENAMRHLPPGEEARDADMLSIFLNEGHLSRWRGNALALIGDDEAVTSLYDALDSADPTFIRASAGLRCDLAQAHMARGEYDQAHEHLRQARLLASRTGSVRHRRRIEQLTQRL*	XRE helix-turn-helix transcriptional regulator	377
WP_143609208.1	LAAHSHFTVGETWFQSFREGYNPDAASIFRESDSVCDENGELDCFVISSHNMRDRLELLGIDIKATGDAFNRGYAETSEEYRPEEFEFAAWLKAGKDSVSESGECDFGVNADWIDFAVDIRYIMRAVIEMYDDDVPVTWNLADVVGRGFVAPDPRLCEIEVEKNRGATVAVFPVIVLTEGSTDAAFLGGALNVIYPHLGDFLKFMDFGIGAEGGASALMRTLKSFAASGVANRVIAIFDNDTAASDVLSGMNSPLPDGFRVLRYPDIGLGRRYPTMGPTGQEVLDVNGKAGALELYFGEDVLKDSSGSLTPVQWTGYSKKRNAYQGELLDKVRLQKAFRRKLDAAISRGGVLPEEDWSGMVAILDCIRRAFQSSLV*	HEPN/Toprim-associated domain-containing protein	377
WP_144315753.1	MSADEAGLDKSTEQLELQVEEAQDEEERDVAIPDLEPLSYFGTDFDVHGLVRRLNQKDIVVPSFDPVTDSESELSGFQRKFVWKKTQMDRFIESLLLGFPIPGIFLVQQPNKQLLVLDGQQRLRTLQKFFSGEYASGEEFRLDNVGKEMKGLTYGTLEDEQRRLLDNTFIHATVVKYNRSLGGDESVYSLFERLNTGGTNLYPQEIRVALFHGELVELLRELNGYSGWRSIYGPLSERLKDQELILRFLAFFEDEASYKRPLKVFLNEFLSAHRDLEGLSKDDLRKTFHDTCDAASAALGRRALRAESQVNAAFADAMLVGLAHRLKRGPIQDLSALEQVRTELLGNADFTSAVARATADEERVSRRLSMAKEAFGKVQ*	DUF262 domain containing protein	379
WP_143605648.1	MAKVRTPGGERRPVILVRSSPWKAGTEQTPWHDVFDMDNGHVRYFGDHKATTTLDPGKTIGNAALLDAFAGHQGHTPEERASAVPLLLFRAVSRSGKVKGHVEFCGLGIIERAERLVQWGGTDHTTFTNYVYDIALLDLTYEGDKVSWEWIDSRRNKTLSDTESLEMAPRAWREWVKNGSSELPRLRRRVARAKVTKVPEQRPKSGTAEAKDLKLIYKYFDGRKHDFEAVASAVAARVLRGAGNSYVEGWLTQRSGDGGADFVGRLDIGSGLAGTSLVVLGQAKCVRLDHVVSADQIARVVARLRRGWIGVYVTTGAYSVPAQTEMVEDQYPIVLVNGLDLARELRSMARDDHGGDLEGCIEHILRVRETAVTNRRPEEILLE*	restriction endonuclease	383
WP_143609225.1	VSETLEQRFASTFQSLIAEVNAPLAQLVELLGSKADFDDLVTGSRLPSLYEATALGAFFKVAPSTLLQEKSPSMGVSFRLGQLEGIRDVSAAVAHAAKLLAVDRLTRDWGHEEPVIPLPKFAPSKSWNYRQAGEKTASRLRAFLDIDDLDPIEDLTGLVESLGYPVEYRLLPKDVHGISVPEDWDGVPAWVVLINCEDNWARQRFTLAHELSHILQRDSGQIVIDRANLNDDRRAERIADSFARNFLLPEEAVQYAYSRSGRISRMEQMASLVTNLMLTYGVSRDAAMYALQETVEDISNSAVFAACKEAKVSDLMYISGNERNWFEVKDNQGSPFPSDRLTQQALNAYTAGVVPLRAVADVITDGDKSAAEDQLRSAGWDMAST*	ImmA/IrrE family metallo-endopeptidase	386
WP_143602921.1	MSANPIPPLHLYSVPSDPASAPAPSPKRERPRTAWTADQLMAADFPEPKWAVPGILAEGVSLLAGPPKVGKSWLSLGLALAVAAGGQAFDTVPVEGGPVLYLALEDTPRRLQTRMGKLLGGQQAPAGLTLVTECPPFPQGGTEAIAQWLDRNPDARMVVIDVFAKMRGQAPQGVSAYDADYVSVGYAKRLADHYGIAVVLVHHVRKAGSDDFLTEVSGTNGIAGAADATLVLKRARGQADGILHVTGRDVDEAEYALSFQPASGAWHLLDGPVSDHTVGDTRAAILRYVRAHPGSKPKDMAGELSHVDIDTIRRTCARMAEAGQLTKDAGGRYYPDTDTRTHGTPEVSGLSGCPVNPPELQERPGQSETELSGLSGSLTADQRGRK*	AAA family ATPase	387
WP_240364119.1	MQERGVIIRQQLPALLRADGAGLSAALGVSLDDLGVEGRDGTGLKSEIPWVRVFGREQSPSSTTGWYVVYLFSASGRRVYLSLMQGTTIWTGGVFKARRVEDLRARVDWARPLLAEATVSRSDLHETLQLDARTPLGRGYGPGTVLAIAYERDQLPPQESLFEDLLFMAGLLGTLYEAERLAPYIPGDPTPEVLEAEQSAAKTAGRRTPSSARPRRAGQGFLLTSGERRAIERHSVRMATEHFEAQGWSVKDVGDKESFDLLLTKGERRLHVEVKGTTSTGLEVILTRAEVEKQRKYYPDNALVVVHSIELDRTGAEPVTSGGVLHCTSPWVVEDEDLTVISYAYRTQVGRQSSGEVVGEQPLFPPNVPQQRQAQGRPQAADGGRSPL*	DUF3578 domain-containing protein	388
WP_143609207.1	VADGTRCRVVYDDGTPCKRITHNTLEICEPCYKWSWRRGGMDPNGRLPARGQKGEADFLAALTAAKVSLLEDRYLGYKVPHRIRCADGHLSRPTPDRVKQGKNICSSCGGKPTSEQAWLDFQEIVQQAGGIVLEGKWLGSQRPHRICCNKGHEVPVRPAHVAYGTKHRKRGICVTCAGRDPKAAEAYFDRALADRGARRVESEWLGAKTPHRVICAEGHECMVWPAVLRSGQNICMTCTGRDPEVLADTFFARLDDLGVKLNERRYFGALTPHPAICEKGHACAPRPSDISRGRGACGACKGRIWDAVYVVRDPINRIVKPGITSGDPRPRLSDHECAGFDEVVCVHTGLPDRAAFELERNILATLDATGIKPVRGREYFPDDALPIILDLIRNHPDI*	GIY-YIG nuclease family protein	399
WP_143654953.1	VSKQRARIWVGIDAGKGHHWAAVVDETGATLWSKKIENDESAILTALGEILDLADEVHWAVDISSRPSALLLALLTAHGQQPVYVPGRTVNRMAGAYRGEAKTDARDAYVIAETARHRRDFATLDVPAQLAADLALLTAHRTDLVTDRVRTVNRLRDVLTGMFPALERAFDYSARKGALVLLTAYQTPAALRRRGQARLTSWLVNRGVRDADSVAATAVEAAQAQQTALPGEDAAAQIVADLATQILALDDRLKRIDRQIRDAFRTHPQAEIIESLPGMGPVLGAEFVVAAGDMTAYVDAGHLASAAGLVPVPRDSGRRTGNLHRPKRYSRRLRRVFYLSAQTSIIRDGPNREYYLKKRGEGCKHVQAIIALARRRTSVLWALLRDDRAFTPTPPITQT…	IS110 family transposase	400
WP_143654950.1	VETIARRAMVMRAFSPSAPIASKALFAGRHEQMSELVNIAYQSGQHAVIYGERGVGKTSLARVMKEVFDTPNSWTSYYTCSSGDTFASIWRGILSDFPMTEERLRAGFASGTSLRVKSLADLLNNSEPTPNEVRRALELLGDVDGTAVIFIDEFDRPVDSATRAQFADLIKILSDQVAPITLVLVGVADDIDELISEHASIQRALVQIQMPRMTREELIEIISQGMRTANLSFHRKFAERVVRISQGLPHYTHLLAQHAGVNAVVNEREKVLEGDFEKAVKSALNSVSQTVREKYHRATYSNRETLYKQVLLACAMAEKDDLGTFGAPDVRDKLSEVTSRRYEIPSFANHLTDFSSLDGPRGGILAKRGTQRRFRYRFIDPLMPPFILMKGSAEGLVSG…	AAA family ATPase	401
WP_143602580.1	MTEPTDIRRAPVVSRPLRVVDAFSTTSATGAGSRVIPDGIVELFRGPGGWAEGLRMLGLADIGLEWDTAACRTAHAAGHSTIQADVAAYPTDPFKKRIAGLIASPPCQAWSRAGKRGGLADQALVHQAVHDLAHGRDTRAELLAQCKDERSLLAAEPTRWLYDLRPEWVCLEEVPDILPLFQQYAGILRGWGYSVWVGILNAADYGVPQTRKRAILLASRIRRVSAPDPTHAKSPAIDLFGGRLAPWVSMADALGLPSGVTVNTRGDRPTDGRGRAAGGNEFTADGPSNALTGRARSWKLRSGQGWKLPSGDVERYERALSEPSFTITSTANRCKWVGDGVEERNLTLAEAAILQSFPPDHPFHGTRTKQFEQVGNAVPPLLAAHIASVPTGIPVRSPL…	DNA Cytosine methyl transferase	403
WP_143614706.1	MTTNLTIGERVAWYRRRRGMSQEVLAGLVGRTVDWLSKAENNRLELDRLSVIKSLADALDVTLGDLLAEPTLLEWTSDSGTRTVPALRSALMNYRQLTPLLGVTTEGEPTPLDELRGSVAEVWDAYQDSRYGFATRRLPLLLADALIAAQAYEGRDREQAHELMAMTYQGAAMVLTKLGETDLAWIAADRGLAAAQLSGNATVTGSLFRSVAHCLLSNGRFDAAVQLVGDAGEYLRSGLDGATPEFLSIFGTLYLTGSMAAAHAEDRGTTLTFLGEADRAARRLGGDANHVWTAFGPTNVDIHRVATAAELGDMQVALDLGPQIDTRGLPIERRTRHNLEVARALSTHNRMDDALAKVLEAEIWAPEQVRNHYLARELVLTWIRNQRGRPSRNLADLAN…	HTH domain containing protein	405
WP_225900870.1	LRRTVSLTAVATLATAALALASPIGHAAQATASASHGVSVARACAASTKKDVMACNALQVTAGTPASAHAESALTSAAVPSGYGPASLQSAYNLPSTSGGSGQTVAIVDAYDDPSAEADLAVYRSQYGLSACTTANGCFKKTDQNGGTKYPRGNSGWAEEISLDLDMVSAACPNCKILLVEAGSASMTNLGTAVNTAVRLGAKFVSNSYGGSESSSDATYDSSYFNHPGVAITVSSGDGGYGVEYPAASKYVTAVGGTSLKTASTARGWADTVWSGAGSGCSAYDAKPSWQKDSGCANRTVADVSAVADPNTGVAVYDTYGQGNGWMVFGGTSASSPLIAAVYALAGAPSSGSYPASFPYAHTSALYDVTSGSNGSCGGSYLCTGTTGYDGPSGLGTPN…	S53 family peptidase	406
WP_240364123.1	MRGLGDHLSIGERIAFYRKRRGYTQEVLAGLVGRSTDWLAKAESGRRKPPRIDMLAELARILRVPLGDLVGQSMLVEDERQQDDVPAVRDALMSPRRLSRLLFGPETEAQLPTAVPAAVRVEKAWNDYQGGRLGSVIAALPALLQAAQGLEERAGRREEDSHDCWAVSARTHHLAATTLAKIGESDISWLAAERAMQAADASEDPLVLASAARSGTHALLANGRYEAAMELGDATANWLAPRVAESDPAALSLLGMIHLRAAVAAARHQDRPTATGLLDRAEVLADDLGSDENYWQTGFGPTNVLLHRLSIELDLDNVAYVVENGRINVDHMPQERSVSHRIDFARALSLAGHGDDAFAELRKAERTSPQLVRNNPRVRETLRDLTKQSPMTAGSRSSE…	HTH domain containing protein	412
WP_143655445.1	MRGLGDHLSIGERIAFYRKRRGYTQEVLAGLVGYSTDWLAKIETGRRKPPRIDMLAELSRILRVPLGDLLGQTVLVEDERQQDDVPAVRDALMSPRRLSRLLFGREAEVQLPTPAPVAVRVEQAWNDYQGGRLGSVIAALPALLQTAQELEERAARRGEDRSDCWAVSARTHHLAATTLAKIGESDISWLAAERAMRAADESDDPLVLASAARSGTHALLANGRYDDALELGNTAAAWLSSRVAENDPAALSLLGMIHLRAAVAAARHQDRPTATGLLDRAEELADDLGSDENYWQTGFGPTNVLLHRLSVELDLDNVSYVVEHGRINVDHMPQERSVSHRIDFARALSLAGQGDEAFTELRIAERTSPQLVRNNPRVRETLRDLIKQSPVTGGSRSSE…	HTH domain containing protein	412
WP_143614372.1	MNTLLIWAQANPLPTGAAATLLLAILVTLLRTSRTPAAVLVASLAAMACTAYSGDTSWRFAEHRLGMTSAAERGAMFAAAELALFSCALMARQNLRGPQGAPGTPGLLVWFITGVQVIPAYSESGIVGGTVRAVVGPVMAAMLWHLAMGIELRHAKPGAGSQSLPAVIARELRERLLSRLGLATRDRTAEQITRDRATARAVQLASRPKLHRWGSSRLAAAVARSGVGTDPEQLDVMMRMLAARRGAGTLASVELRSPFEPEAPEVAIEVHRVPEVPEAYPAIEVRVPAVPVAVPAGVRLLPIVARPEPAPVVPEPVAEEPSPEPEVYVPGAQEHPWYTIDPTEYPDPNGTGEESDEEPEEPDDDQGYPDPLIPQVRADFPDDVPGVRRLKDAYGIGQP…	GIY-YIG nuclease family protein	414
WP_143608126.1	MAAFRGACLRGAIAVAGMVVSLVAMPATAQAATTNVPCDPTALKNAITSANSGDTLVLAHNCVYSYTTPDNANNALPVITKKLTINGRDATIRRDPTTAALFRIFEIDGPGNLALNDLTVRNGSVPGTAGGNIFVNPGGTLSLTRSVVTNGTATDGGNIFANSGGTIDLTRSVVRNGTAFDGGGFFILASATVRIRHSAVGYNTSAAFGAGISSRGDLTIADGTTISNNATGGVGGGLANSGPATIDDSEIFANSAASTGGFRGGGGIFNLNTGKVNLHHTRVEHNTVTATANAPGVGGGISNQGVAATVTIDGGKIGHNSAEGTNAQGGGVYNEGTLSTKRLEIEHNTSTGTGAQGGGLTNNGGTATLTSSQVEHNTSSAPPGGINNKSGTVALNYSK…	Hypothetical protein	420
QDN88802.1	MAVDAIPSAPPGRRRTWRFRATIVMVPATALLLTMTLISNLARAAEAPVGLGTATSYAVLAGTTVTNVVVPPVPNTVVNGDLGVSPGNSVTGFPPGVVNGVQHVADAAAVQAQSDLTIAYNDVASRATNTVLTSPGDIGGQTLTPGVYSASSSLNLTGTVTLDAKGDPNAVFIFKIASTLITAPTSNVQLINGAQACNVFWQVGSSATIDTNSFFKGNILALQSITVNTNAAIEGRALARNGAVTLDHNVITRAVCMTGPAGPAGPTGPAGPSGPAGPSGSPGPSGPAGPSGSPGPSGPAGPSGSPGPSGPAGPSGSPGPSGPAGPSGSPGPSGPAGPTGPAGPSGPPGPKGDKGPKGDKGDRGDRGPKGHKGDKGPKGDKGDRGPKGHKGDRGPRGHK…	DUF3494 domain-containing protein	423
WP_144315765.1	VAGVKLFKIRKLGAGGQGEVWLAREGQTQEIVVLKRPLDTLDVSEGSADRARFEREVRIQSTLRHDGIMPILRIYKSPTGPLFTMPYAEMSLEQKLANGPLTETESVDIILTIADAVEFAHSEGVLHRDLKPANILFLNGRWVVSDFGLCRDVNSDSVTITQSKTVVGSVAYMAPEQYDDAHEVTESADILSIGRIFYHCLTGKVPFPYFRRELVPARFRYLITRSVADEPSDRYQTVSEFRQELELLVTGVPDLTPPMERARALNAESLEGDSEATLSLARLLVEKADDEVFYRDFVPALSVETLSEIQKCAPQEFRQIVSAFDQFSEGSHPFSYTDAIAKFFRNVAFVASDDDYTIRRLVLRRILIVGASHNRFFIGEMFASIVSKMKEAEDILLVA…	serine/threonine protein kinase	432
QDO42532.1	MGEPLRVGQVLRYSSAKDPTDPVLGGYTNFHYVTDVPGHKKALLEAGINGMAKVSVAGQQRRPAILIRSSPWKAGSEQTPWHDVFDLDNGHVRYFGDHKAGMTKPPGTTKGNAALLDAFNEHQAPTPEGRAGAAPLLLFRAVSRDGRVKGFVEFCGLGVIERAERIVQWAGHEHATFTNYVYDIALIDLTAENDQVDWDWITARRTSKVSDREALTKAPRAWREWVKRGHSALPRVRRRVARARITKVRDQRPVAGSKRHDDLQLIYEQFDGRKHDFEAVASAVAARLLKGSGHNYREGWITQRSGDGGADFVGRIDLGAGLAGTSLVVLGQAKCIRPDSLVSAEQIARVVARLRRGWIGIYVTTGAFSEPAQLEMVEDQYPIVLVSGLDLARELRSMA…	restriction endonuclease	433
WP_240364045.1	MALPHTLTVTSCSERGKAVPSDATPDPYADPLKFGQRVQILRERRGMTRTQLADLVGVSPHTLKKIENGQQQAPGLEMVMRIAEALRVRDLADLTGLPDAHVDLFIGPGHPRLAAVKAAIDSFPLTSSVEAPPVAHLQARLDRAWTARHEAPNHREVIGKLLPDLIRDAQALVRQADTSGERRAAQGLLAQSYSLSQFFIAYQPDSSLLWRVAERGMIAAQESEDPHTIGVAAWLMAQAHRDSGPRHYDAADAVNLEAVRFLEPLLPDASDDVLAIAGALEFELGYTAARRRETGTAWRHWDKANDMADRLAPDYYHPVTSFSQAIMGAHAVTVAVELHQGGESVRQAARADTMTIKSRPRRARHRIEEARAYQLDGQPDVAIATLAKAYEAASETIAY…	helix-turn-helix domain-containing protein	434
WP_143601141.1	MASPLLWQCDLFRDWGETVPSDATPDPYTDPLVFGQRLQILRTRKGLTRDQLGGLVGRSGSWVKGVETGRLKTPKLEVVLRLAEILRVRDLSDLTGDQSVHVDLFTGPGHARLPEVKAAVDAFPLGARREAPPAAHLRARLARAWAARHSAPNHRDVVGALLPDLIRDAQAAVRQAETGAERRAAHSVLAEVYSLAQFFVAYQPDAALLWRVAERGLIAAQESEDPHAIGVAAWLAAQAHRDAGPAHYDAADEVNLQTLAFLEPLLPDAPDDVLAIAGALTFEAGYTAARRGETGTAWRYWDQARDMAARLPVDYYHPITSFSRAIMGAHAVTVAVELHQGGESVRQAAAADAVVIPSRPRRARHRIEEARGYQLDGQPDVALATLAQAHEAAPETIRY…	Hypothetical protein	434
WP_143601118.1	MAEVYDRWHLSRPRRGAELCAEHSSKTRALVPSSEHGQGKRWQVRYRDADGQQRKENFEKKAVADARSAEVETDLNRGQHIDRAAGRETFRTRAEDWRTSAIHRERTGGRVERTLRLHLYPTFGSRGIASIKRSEVQTWVKSQATRYEPSTVGSHFEVLGTVMRMAVIDGVIRVNPCEGVKLPEKRSKLVIPHPLAVQALIEAAPARYRALVRLAASSGLRQGELFGLEDGLDFLRRQLEVSQQLITPDKGVQHLGPLKTPESYRELPLAPSAVLAVSLHMAEFPPVPVQIEDRTDPLNVKTRAVRLIFADDNGRPIRRSTWSRIWKAMRDKANAALAKAKSDVRVPEKLTLHGLRDFYASCLIEKNSSVKVVQVRLGHSKPSITLDKYTGLWPTGEDT…	DUF6011, AAA family ATPase	436
WP_143654952.1	VSDEEITSPDDELDDREQDAIRLISKFKISLHDTSQDFVALSAFEKMTSPREVNRSPSTVYFPRTFLPDLHDQLQSGIIPHSTLRGIVGHSAGYVELVLQDSRLMGSSIRLRRASTAPGATCSHIEEGGRIPTLQKEDYISIDLHIPGTGATCLEISPASPACYALTSYGSYALRERNSFGLTVKVYMASNNADQMEVIAGKAVASLLYELNIRNGIQYRIDRWLATRGDRSILQRKVATSIIRFPEISIKPDMATLFGFAASTLDNPPLAFLSYYQILEHNLASAVKRRALGKIGKELADPLFNRSSRDDLLRIFMIGERSTHMSESAQLRTLIDECVRPESLVDFFAAGDQLSHFGKKGPIVGVETINPSNTQISLAAQVADRIYGIRNRIVHAKDD…	Hypothetical protein	440
WP_143651718.1	MPQADRPQELPARLLTDPEMLHACRVRDFARVFRLVKTRAGIYPSMIARRCELTPSRVGEVIAGRRQLLHMDVVERIADGLRIPGHMLGLARRSWETPQALVVTERETPQEPEPEKQTPASLPGPDVDSILALATRTSLSTATLEAFRSSIEDYWRRDDQHGGEALRPAIVGQLRYVVGLLKESRPPSIQNGLYGIAAELARLTGWTYFDARQYNQARAYFTEALQLAKETDDRQFMANVLACMSLQATYQDKPADSLALVTAAQDQARSALGTTPRVLSMLSMREAFAHATLGNRDSTHRAIGEAHRHFEQIGVSDPDPSWVNYFDESKLIVDTGIAHGRLGEAATAEPLIADALRREDRTNQRARAFHAFWLARTQLDQGKLDQACDTATQALVPAS…	helix-turn-helix domain-containing protein	446
WP_143609206.1	MTAWLLTCNPDVFDLDSFRRDGGQLDNWSVARYRSELSEGDSFVMWLTGPRGGLIARGHITGMPFLSEDAHNADYWQQDPGRRWYVPLVVDDWLETPVPRAQFTADQRFTGTTTLRTLFAANPHRLIDGQWDAFDEAFAKVSTVPNEKTIWHLQPGDTIRRVELHDRYGGSRQGGICKSARTDNVLVFTDPKTGHQHGYFDEWAEDGSFHYTGDGQEGPQTFETLGNRSIRDHVQLGLKLRLFEGSRGIVRYVGEFAVDPASPYSYAQAPETGGGPLRRVIRFHLVPVGSTEQPPSVPIGCGYRPADESVQPAPAQPGTPDAGLTERNLQTHRRLQNDLATAAAARGLDVLSPRATDPDFDLAWRSSGHRLTVCEVKSLREANETRQLRTGVGQLLDYH…	EVE domain-containing protein YDG/SRA domain-containing protein Restiction endonuclease	447
WP_144315606.1	MNREPNAQLISLMAEAEVSNKGLAKRMRDLAQQRGIDLGTTHVAVQRWRDGAGIRSQAAGVMADVFSGKLGRRIAPGDLGLFGQAEASAPQPVAYPAALSEALSVLDGLTEERPQGASNSELAIPDTDLSAAVLSWMIARPDGVQADRPTPQRASMRDVHAIRTATEMFMRLDFQYGGGHGHKALRHYFRDDVLPLLNASYTERVGQALFTVAAETAEVIGWMAYDIGNHALANRYLLSALRLTQVTGDRMFGASILANLSHQANYLGHTSRAVQLARSAVEGAKGNSATPRAKAMYAAHEARALSSAHDLTGASRAMNEAERHFEKADAAEDPEWLAYFNEAELIGEFSHCFRDLKRPVESLRFAKQAVAKTDPQYARTLGFCRIVLAQSHLLNGDLD…	sporulation protein	456
WP_240364126.1	MADRNARLAALMKEADFSHKSLARAVVTAATRSGEDITCDHTYVTRWLKGSIPRGNMPRFIADAIGRKLGRQLTIDDIGMGDAAVSAVQPELGLDFADKPESTAKTVADLWRADLADAETLVRALPDSAAWSTASLRWIVAPPDGELTRAGNQAVGAPDVDMVRSTADAFSILDGKFGGGHARRALIQYLHTDVRPMLDGAYSDVVGKQLHSAVAEALLLAGFMSYDSGLHGIAQRYFIQALRMAQAAGDRLLGSSILSAMSHQATFLGRYQDAATLARAAIAGPANSLGPTMAAHHLAMEARALARLGDERGCDLALVEAERRLSQRTADSDPPYIAYFDEVELAAEIGHCFRDLGRSVEATERGAGSIFGDGLNNRSDFFATMVQAESYIIHGEIGR…	sporulation protein	457
WP_143606478.1	MIEVAGGVFAPGQLGELTQTVDFELVDAVLEETGTVERRLRLLPSRVVVYFVLALALFENCSYRAVWGKMTASLTSLALAVPAASSLSRARRRIGAAPLRRLFEILAGPLAVRGQSGTFWRGLRCVAVDGTLLHTPDEKTVTWKYPKRTGDTLEFGYPLLRLVVLIECGTRALLAAAFGPESDGELTYANRLLSALDDTMLLLADAGFDAVEFIRDIHGSGARFLIRSSARRIPTPAEHLADGSYLARIGYGVIPALITVRVIEAHLTVRLDDGTVRHEQWRLLTSLLDPVRYPADELADLYHRRWQVETTYFSIKATILEGRVLRSRTQPGLDQEVYALLTTYQALLRAAADSIETRPDLTMSRISFTLLIRTAGDTVISATGILPPPGPVDLVGVIG…	IS4 family transposase	460
WP_143607888.1	MQSSHAAAAVSSVFDDPNLIAYGGLEPVVRLAERCGLPALAGEHIRLPVSKDGTGAFPAAKLMSLVGGMAAGADSIEDMDRLRHGAMGRLFSGVRAPSTLGSFLRSFTHGHVKQLHAVARRFLPELARHAPLLTGADQVAYVDIDDTIRRTYGYAKQGAGYGYSKVKGLNALLGIVSTPLAAPVIAATRLRKGPSNSARGAAAFVAETIRTARVCGASGLLVMRADSAFYGADVINACRALGARFSVTVRMNASVKAAIAHIDKTAWTPIKYPKAVWDEEGQCWISDAEIAEVPYTAFTSKPKKQQVTARLIVRRVKRLNPDAVPAGQGTLFDTWRYHAAFTDSPLALRDAERDHRRHAVVEQVIADVKNSAFAHAPSGHFQANAAWLALAALAHNLTR…	IS1380 family transposase	462
WP_143655444.1	MTAASKSPIDEFTALQKEVNPQRRGVAFERFLLRLVRASGLHAELNAPISLPRQTDLVASYGTQSYLIEAKWEKNPVSVEVVDSVESRLRRTHPSVVGVIISMSGFSSSCIEEVVRKRGDRAIVLLDRNDIAAAVEEPVKLRWILRTKHQRLVRSANVWFHDPVDLKGSPFWMGPQDDYSELVDIDGKSIPWFTNESGGSSVIFGSPRISVDEVEKRGVAVVKLFPDLHDLNSLTRLLTHLHDSGRCERFFRWVLSDRIKTWHGVGRASLTKALELVPKGQIEPISDGFGVWLHCHGGTESEFWALTADIYPDQYIDICELSFVKAELPLDLTRFHQISDAYGSWWESRVTWDYGVDFCWGSIEPQVKLDVAGYLVSKRQSQTGETERLIMGVIARNPF…	Restriction endonuclease	465
WP_186003026.1	MTSTKPSEQDPAPRPKRRRFTPEYKLRIVAEYDAAPTGDKGAILRRERLYHSHIIEWRQARDAGALEKLTDHRTSPSRPKKHPAEAENDKLRRRVERLEEEVAKRDAALEVLGKTHALLEALSKSAD*RTPWSLSSTRPWRTWPRIWASWLRVGSPDAPGPPTTGG*TLPRPGRRRRVRRRSTHCRPSSGRRCWS**TGPSTWTCRPRRSTHESWTRAATTVPSAPCTGS*RRPGRTVNAAVRRPIRPARFPSW*PTGPPRCGVGTSHAWQVRRRGSGSTGT*SSTSTPATPSATPSRRPNPPRGQRN*SVRRSTATASCRTPCTPTAAPR*PPGRSPRCSSISV*PVATPGPGSATTTRSARASSAPRSTSRTTPSASIPSPTHGSGWTRSSRTTTTS…	transposase	468
WP_164405968.1	MESEADLQAMAENMDMRPVSFKTPAFMTMIGKMPSFNFVHPLPALVELRARTESGVIVRKDFDLDDDEYGNRPIDLKHVEKIASGLYERPDTPIQQIQLAVPDDIDGTPTYDWKRFNTVSPGVEFGMLTVYQGTPMHIENGQHTLEALAKVWDRVKGATYGEDLDKQKVLTATAAPIQVLVQSNRDEVTRMFVIAGMTKPISPALMTALDQSSYANKFGTQVGRRARLLVDEPDRLVYLRTAAREEALYSTAHMRGFTTATLIGFKDRTPDARESNVRKALEELAGPTGNLNDQLEKIIEEMVEVLDYAYDRIPGWKELRRSPDGSGMSPKQFRAGYLHGSPAGLYVIGGALGAARFTEISLHDVVDALAELPWGRSEGKIKKVDGRDQMQHPLFDGTL…	Hypothetical protein	472
WP_143655438.1	MAKGYGLPPGAEENRTLVRSRLEEIAAGGGPRETFTVEWRGGPEHLEVIQMPVGNLYYNPATHRIRAQAGHDPKQAEALAGDPWGSDSQAYLDRLLQVLPADPARTDPEFDELTASLKEYGQTDPGLITHEGILVNGNTRRAALMELYGPNHAMRVAVLPPSCDWQDIAAIELSLQLRKEHRRDYSYINRLLAVQELVDQGTPLAVIAATFRTTAERCRQDQWVLAHIGSLIERSKTAGEQLSLVAFEDQAEKFRELQRAYAKQYAVNPEKAELLLENRLAAMLLGFAKTDVRFIDHDFRDRYLSAMLPDSEVQAEASAGVAIPGLGRAVKGPSVSLSAAKALTDAVLHARAVSRPGSSVPPDTAAEAQKKVKRLYEAMDQAINDAGRDTRIKKRKQAA…	Transcriptional regulator	472
WP_143602594.1	MAHEEPESMPGDGLDWLEDEDSLTEVVDEEQIQDEAANAWLAAEEAYVPIDDGNGYLAVGGAEAGSVVSALPAGSAPTGTSTAPVIAGRDDALTGDRPIYLVHRGARHANFLPIVMGDLHHKKGRSLTIGAVANLPSAKAGTTSAFFHQASVAALRIADPQCYRLDEKILRLPPTPIGKRVLEYAPYLANTEDSDWLRQVLDAQRAVGANLLLTPGRALNPDDPQSSLDATFQEADQTLALTERGERIALNLTIPSRWLAGGALRNRLLDEILDQDQFDVLYVRIQWAQTKAFAPTEDADILMGIRRLANLCEDEGRSLLLPQTGMTGWVALAHGAAGYGLGVSGSEQCFAEHAFRRGRPGQQQAQRYFEKQMLHTLDRSAHDVVKSAPGYLGCDCSYC…	Hypothetical protein	473
	MSEDEKTPAREVIADYAQEHFRYFRTADGTVFAQKNGHPVARPIRSQGTSGSHRQELMVGLFKDGLGVFNGTALKEALDLIEALAMSQDVQPVHIRVAPGFDGATWLDLGRNDGQSIRIHPTGWDIVTPDPREVCWRRTQLTGELPLPAKDTDGKGIDLLLRLCNFANAETECLAVAWLIGCLGPSVPVPAPFLTGPQGAGKSTGGRMLVRIIEGMSGDLRRAPKDEENLIAAVAAGWVTALDNLSHLAPDLSDLMCCIVTGAETIKRALYTDGDVVRARYRRPLLLTGIDVGVIRPDLAERLLPLRLERPRVRRTEAELWGEFEEVLPVVLGSLLDLTVKVRAAEADIPTDLRMADFAHLCAQLDAATGLGALNAYRTSLDDLNDDVIEGDLLAQTVL…	ATP-binding protein	492
WP_143608339.1	MSEDEKNPARQIIADYAQAHFRYFRTADGTVYAQKNGHPVARPMRSQGTTGSHRQELMVGLFKDGRGVFNGSAMKEALDLIEALALDADTHAVHIRVAPGFDGATWLDLGRDDGKSVRIHPTGWEVLVPDPREVCWRRTQLTGELPLPAKDTDGKGIDLLMRLCNFANAETECLAIAWLIGCLGPSVPVPAPFLTGPQGAGKSTGGRMLTRIIEGMGGDLRRAPKDEENLIAAVAAGWITALDNLSHMTPDLSDAMCCIVTGAESVKRALFTDGDVFRVGYRRPLLLTGIDVGVIRPDLAERLLPLRLERPRVRRTEAELWADYAEVLPVVLGSLLDLTVKVRAVDAETPTDLRMADFAHLCAQFDAATGLGALPAYRASLDDLNDDVIEGDLLAQTVL…	ATP-binding protein	493
WP_143608327.1	MTVTDFSSALHAAFEAPDPREAVNRIKNVVAHELSQTDTRATVKKTDFFNHSFAPDLVLSWPNERERFVFLKSDTRPAVLRDDVEAIRKHDPIVFALDPVNENPLGSDEYSGPSREDDTLLADSRGMEVLIQSRYSEPVVGLASSAVLQGGRGLLTEREAEAMASSVAAGFSGAQRLDSGATAAAVAQISGHFDQRRTSRLLRFLGAVWVGSGGSASNFPGEQDVAGDLDGTALEFLMELPPIDDFEFWRRIGRPLTLEAISHLRLEDDSENLQYLVGSNLDILHARACRIIEHQQELGEDENSSFRWKLEREMLCLRGPRSTTYFAGKVDELKVEAQEGDGISLQELLRRAEQRRVPISELELATPTRTVSYATVNRDDVSHDEELLKLSKTFSSTAY…	Hypothetical protein	497
WP_144315745.1	MILIPDLADIETTTTSNAERRVARLLRAVDGPHDAVAFHSVKLRSHAVKQQGEADFVVLWDGVVIIVEVKGGGVRKYDGVWYSIDRHGDWKKLRESPMDQAQSAMYALRDILQEEGVGWFATEAVALTPDIDAPPAAVEWKGSHWWAKEQMSIAALTEAFEKVASEARTAPFGVKVARSETLRSRLFGEFTRMPVIDAQRGAVIEEQNRATEGQARVLAALSRNPRMLVFGGAGTGKSLVLAEGAKQEAGEGKSVLITFHSPALVDFFGPRIEGRDIDLLPFADLSGDKQYDVVFVDEAQDLMNAEGMDSLDAVISGGREGGRWRMFLDPNNQARVDGEFDPDVCELVQQEALQYDLDRNVRNTRAIVHVVQEYLGADVGDPGIVHGDRVEWRWSDGMA…	NERD domain-containing protein	505
WP_143655463.1	MGFAEDRGTYWRGRYKISTGKYGTVADESGETIRFRTKREAKRAADAEEARVRSGGWKDPTAGQITFGEYASRWYAAQDLAASTMQNYRRHLEEHLLPEFEDRTLASIQRVDVDAWEKKEKALYAISSVKTWRGTLHLVLEDAMDDELISANPATKRRGRGKRAGRSRDRGPEKVVTDPLGILLCAERASLLSGRDDEFVAVVTKGYTGMRWGEIVGLETEFARRGAVRVEWQLYELDSGEFERCPPKDDSYRTIDAPAWLTRLWAGHVARTQPKPCACHGNTYVFRGQGVSRTGETGAKVVDVARRAGVSTGTVSNVLNRPEAVADATRERVQEAIEALGFTRGGGAVDQAEHWRRNGFATWLFTPAVSGWYPKKAPQEARPVPVVADPWPGVPARGR…	LacI family DNA-binding transcriptional regulator	505
WP_143600152.1	MEQYDALSEPDPYVASRDAFECLVSTLAGAPARSMAHDELELLLERQGRELLRQLIQDHLDMRARNEEDAVRTGGGQPVVRGPEGQERTWREKGHRRWLTCVFGPVRVTRIAYRGRGVSNVHPADADLSLPAGRHSRGLARLAVLEAVRGSFDQAAAAIERRCGRVLGKRRLEELVVAAAVDIAAYYTVKIPTPCTREMPLVIQVDGKGVVMRPEALREATRRAAAQSAAAGRRGRLAPGEKPNRKRMATVACVFDTAPAPRRPHDIVHPPGGRSETRQPRPGPKAERKWCTASVIRPPEQVVSDAFAQAEARDPQHLRDWIVLVDGARHQLDLIHTEAARRGIRLNVLLDFVHVAEYCWTAAHAFHPPGSREAETWAADKLTAILAGHADRAATEMTA…	ISKra4 family transposase	512
WP_143627533.1	MSTNEASQDLWEGFDLTAEDIAGPIWDEPVPLKTRPPLPPFPVEALPPWLGNMVRGVAEETQTPADLAGCLALAVIATAAGGRVKVCVRGHWREPVNVYTAVALDPGNRKSAVFDLMVRPLLAAEKALIELSGPVRAEAETTIRLAKSAADKAAGKAAGAEPDQRDALTAEAVQLAQAVDEMSVPAVPQLVADDVTPENIGTLLDQQGGRIACLSAEGELFDIIAGRYSGKPNMGMFLKGHAGDMIRVNRQGREAQHIDTPAVTIGLAVQPEVLDALSRIDGADGRGLLARFLYSKPLSLVGRRNLSPDLLDEQVAATYAARLGGLTLALADWTDPALLQLTPEADAVLLAFQKVTESRLGPDGSYAPIVKWASKRDGAVARIAGLLHLATHPEDGWHK…	YfjI family protein	514
WP_143614434.1	MEPHLHAALRRGGFVLLVGESTAGKTRAAFEAIRMLHPDQDFVAPSTREAIAVLLDEWEASNGCVVWLDDLERFLGPGGLTTSTLHRLLISHPQMLILATMRSHEYDRYRDRAEIEISGPAQEIWRQGRAVLRQAQVVHVERRWTATERERARALTTDPRLVRALAGDQRFGVAELLAAGPELVEGWKHAWVPGNHPRGAALVAAAVDARRAGYHGPLPVEVLQQLHAGYLIRRGGVELRPETFQDALNWALTPTVPAGANSLLLGDVENGLLAFDYLIDLPAQEAIPEPVWVAVMDLASPHEAYTIACNVYLYGDFTLALPAFRRAAEAGIGQAEAILWELDTPMRPAEEGLIAAKQRTRALQRELGADHEETLMAESMIASFSLHCGHHSEAIVLYQ…	Hypothetical protein	514
WP_143627541.1	MTELSTEPVAVEAAPTAPPPPPDTPSTPTPAAAEVDHTPGGWPVVPLALSGANTTVGMVAAASLAGGPIAAMVAATGAVVLGTVAATRSHKPGARREQRRAAARTAGRAAARTTGLHRGSAGRTGTGSRSLASRTGRMPGQHSRGSGTAARHGSTSTSGKTRGSAHGSPKSTHGAAGRAGQVRALRAAQQAAGGSRAGQRAQTTAARRAVADARRNAKATGGAGFTGRAGRRGGLAVRMLGGAARRARAVRDAAIVKNRARRDNKARATVDAQRGAVRKAPARKAARSALWRSAARFHGRRLLAALLALPVGLLGFLTSPIGRKLKLPWLIHPGRRLYRRLCQTAHEQRNLRDDAIREELDEREAAADAEAVQDGTDGIADHIQRPATQVPTSTNTPVS…	Hypothetical protein	517
WP_143628294.1	MLDVEFRIKNYRCFGDNPTVFRVRDGFTALIGTNNSGKSSLLRFLYEFRTLLNQLQEGEGSGMRQALRGEREISWGPTIPAGERVGRAGTDRPMELQIIVHDGPDGKFAHNGDQLMVEAHYFQDQGLGTTPRIRTLSGDSIETSDPRTTMNENFFEPLSAAMEVLGDTMYIGPFRNAIHVGANENYFDIQTGDAFVNVFSHHKSGSNPSANEAMFEMLQEIRRIFGFQNLDINPSGQTLQLTIDGRSYRLSEQGAGFAHFVVVMVNVLVRRPKLLLIDEPELNLHASLQLDFLQTLAKYTEFGVIFATHSLGLARTAGDQIYTLTKPSGGTSVLRSYEDNQDLVTLLGQLSFDNRPEMGFSKVLLVEGKTELRALMQFLRLYGKEHEVLMLPLHGGDLI…	AAA family ATPase	522
WP_143614637.1	LLHSAFYESDDYLTISDKDDRRCFIIARTGSGKSAALQQLQEDSRDHVVRVIPEDLSLQYITNLGIMRFLDGLEVTLDPLFIALWKHVLLVELIRHRYKVNTPAAKATFLATLRDKIRRDPGKQAALEYLEEFQNRFWVEADQRVREVTEKFEERINKEAKGKITLPGSADATLGATSGDTFSSEVRTELADRFQRIVNETQMARLNKMVNVLDEDILESRQNFTYVVIDDLDRDWVDEKLANALIRCLFRAVLDLQRVDNLKVIVALRTNIFEHLDFGHRSGGQEEKFRALALRMRWTSTQLQELLSERIRVATSDFDVKLHSIYDILPRTNTTRGDALEYMLQRTLMRPRDIIAFFNEALASSGRAERLTWDDIKGAEESYSRKRLLALRDEWKTSY…	Hypothetical protein	527
WP_143655452.1	MTELSTEPVAIEAAPTAPPPPPNTPPAPTSAAADVGHTPGGWPVVPLALSGANTTVGMVAAASLAGGPIAAMVAATGAVVLGTVAATRSHKPGARREQRRTAARTAGRAAARTTGLRHGGAGRTGAGSRSLTPRTGGRSGRVPGQHRRGTGTAARHGSTATGGKTLNKAGHSSAKRAHGGAGPAASRAGQVRALRAAQQAAAGSRAGQRAQTTSARRAVADARRNAKATGGAGFTNRAGRRGGLAGRMLGGTARKARAVRDAAIAKNRARRDGKARATVDAQRGAVRKAPARRAARSALWRSAARSHGRRLLASLLALPVGLLGFLTSPIGRKLKLPWLIHPGRRLYRRMVQTAREQRNRRDDAIREELSEREAAADAEATQDGTEGIADGVERPAQQV…	Hypothetical protein	530
WP_143608325.1	VVSVVPGVLVPGVVSVVPGVVSVVPGVLVPGVVTVVPGVLVPGVVTVVPGVVTVVPGVLVPGVVTVVPGVVSVVPGVLVPGVVSVVPGVLVPGVVTVSPGVLVPGVVTVSPGVLVPGVVTVSPGVLVPGVVTVSPGVLVPGVMDPGVSMPVKGGGFPPTGGNWSTPVHPSGRVVVPTGGIHDEPCFIIPGMFLSGVVTIVSGMFLSGVVTIVSGMFLSGVVTIVSGVFLSGVVTIVSGVLVPGVVTIVSGVLVPGVVTVVSGVLVPGVVTVVPGVLVPGVVTVSPGVVTVVPGVLVPGVVTVVPGVITVVPGVLVPGVVTVVPGVLVPGVVTVVPGVLVPGVLVPGVVTVVPGVLVPGVVTVVPGVLVPGVVTVVPGVLVPGVLVPGVVVPGVVTVVPG…	Hypothetical protein	536
QDO40675.1 / WP_164657641.1	VATISASRKIERAGVNALRTLLEEHDHLVQEIDGGADHGEDLYVGFASEGRRTGHVIAIQVKSGQKYKRANGYAIPVADHRDDWKESRLPVVGVVYDRDEKRLFWVNLTKELRRGSEATWIQVPRANELTDGSLHGFIADLQEFIDAQSMWLESEDETAGQSPAAVGKSSKGILNLTIPPPLSEAAQATAHESAATTANGRTAPTAPGPEPKQRSSVTAEHDRADPSSDLDTAVTALKADRYRARERGYQDGVRLAPHLGWLALDELADRDFDFGSWLEGWRNGWLDIQMGQAPSGATRPTWLPLLADHLGALVDPIGYDRWSFTPSRAYLDGFVAGLRTVWQDAGATMPGRISPKQPSVGPQSAPTSGAGAARNKEQQQSSNADAAPAAPAAPAGGQR…	DUF4365 domain-containing protein	544
WP_143612152.1	VGVRLIVEILDHWQDIGLTPGERGDLIVLAENANDSSRETWGAVHAPHILKRAAKTPASWRISINRLMKKKALEFAKRDGREVRGFTGQHAVYRIVELCPEPPHSGYKGHCTKPVATPDDGAASDAATPDGEEMVADLPPETVSPTDAEEGYPSANAVDEDPEEGYLTANPEGYLTANAVDGLGYLTATERVSGQLTPTPLVSSFDLSSKDSPSPSVAEDSPVVTDAVTVAEEGGGGGEFSSSEDQEQDKPLARAESFVDSLDNRGKRLGQTRRAKLTIRVAAAFKDGWTENGLRRYLDISDDPNVRTPAAVYAHRLSEDELPEAAPDAALPPACWDCLGLSPAAATDLALRINPITCDPCPNCHPASVGQSPEVPPVCDACVRENPAAQFNIRFRYRV…	Hypothetical protein	557
WP_143609227.1	VRGEWVATAPIKLKSLSIRAPRIPCHAPPQSRKLTPRRLNGGKPALRTEAVGPDLVGRRHILKISATDVQERATTCGMGGALKVRPDVVSPEWRRRRDDSHPFLGGVIREIACALHSDPRVETWEGTQAAIQEKLAAVPLHPATRRYVEHAITNYLEAHEVLSAETPGLEFRCFDPKVFPEPNGTLTAWAPLYESPDGIREIRKIRLGSIRERPTNPDRWTVVAAHVAGLFPPQKAISRIRVVEIGLSDASCQVLFEATPEVVRSTFTSNALPHLLKIVDADTTYPGTFCKDCKIAGCCGALDRWDGFLGQATPGAATRSVSARDVEVYETCPTQWFLTHSQFLPRKSISGAASHRGRLVHEWIASAHSRNKKCSIEETGEFHNPNTFTGAMSEEEYAE…	PD-(D/E)XK nuclease family protein	576
WP_143628296.1	MAVKSNDQRLLDRTLEDQRRLLAPNQRMDDFFNYFAASTALQDLDLDIDELRDGIVDGSHDCGVDGLWVFVDDRYVSANIERHVNVRAKKILLVILQAKTSAGYQETAFEKLHYHLPLLLDMDRNAKELSDSTNAKLLDRTGRFLNVLEALASSFPEISIRVIYATRSVESPHPNVQAKGNKLARDLAKVASQTKCHVDYLGAAELRELSARGASTVSEMVFMETPMSTSLGEGYVCLVRLDEYYNFITSPNDALRLELFESNVRDYAGRTSVNTAIEETLRSNHREDFWWFNNGVTIVADEVRIAGKKIVVRDPQIVNGLQTSHEIFNHFQSSGHHNDRSVLVRVMVPPSSGRARDVIIRATNSQTQLPPGALRATEKVQKDIEEALARDGYYYERRA…	AIPR family protein	578
WP_164662641.1	VNGVEPQRFCIHSVNGRACDNLASSHQGGRLGHPFQSPPTVPPTRTAPAQNDSSNSSEPLWGPEEASAGIDGTENEGGGPCWDDPLPVPRHTLPTFPTDLLGLSLAAWVRAQAASLNVSDDLLALSALGTISAALGGRVQVKVKDGWEAENVCLYCLGLADSSARKTPALDAASAPMRDRIGQLREDHRAEVEQVEQEIRITEKELAAVENDVSRSKATKEDARAVLDTLLELKAQPGLPKAFVGDVTLEALGKVMGENGGRMALHESEAGFFKACAGLYGNGRADITLVLKAYSGTGHEIDRVGRGHSWMPRTALTLTLIIQPGVVEHMEKDNPEFKSSGFLNRFLYALPSPMPPGAFDTPNVPLDVSLDYAQRIVRLVDDVWTNENIRTLTLTAQAR…	YfjI family protein	579
WP_164662383.1	VGSQLRVGEVLRSAQNRDPETPVMDGYRNIHHVTASQDLAQIQLSKGINPIAKVKASGERRRPAILIRSSPWKAGTAETPWHDVFDLDNGHISYFGDHRVDHTVPVGSTQGNAVLLEAFTEHQASTAAQRALAVPLLVFAAVSRNKTPKGYVEFCGVAVIERVEQIEQEAKGRPFPNYRYDLAVLDLSAENDRVDWAWIEARGNPGLSAGDVLEHAPRSWRQWVEHGHSVLPEVRRQISLPEGGNTSRPHSTGDSRQSPGLFPAPRRPDDTTSAPPGPAEPLEQLTASMLVDSLGSLKVHQSNGRPSRHKPLALLWAISRIATGQARLAPWRQFQDEVGGLLAEFGLPESSVTPEYPFLHLQTSRLWDVHGLPPEQSAKPHAATFDKLNPEAGMNEQAA…	HNH endonuclease	582
WP_143614482.1	MSGGDKGPSQASQLVSMAKAGYEFVMSTDGRPYGVRRNGPNVARPFKGRGGVRAALAKQFTEDNGGQVPSASALADAMNVLEGIADATDPVRVHLRVARDGERIVLDLGTADGKAVIVTADGWTLADRSPILFRRSGAMMPLPVPEQGGDGIALLRDLVNMDDSAFHRLVAWLVAAWLPDIPHPVLTFKGEQGTGKSYTAQMIVNLADPSPAAKRSQPRDIKAWSVQAFNSWALCLDNVSAIPPWLSDTLCRAVTGDGIVDRALYSDDDVVVLTFRRVLAMTTIDAGALAGDLAERMMLLDLQPIPKSARRGEEEMDAAYAVARPTVIGSLLDLLASVLRELPGVTLESKPRLADFARVLAAIDRVTGWSTFADYDESAESVNADALEGDPFGSALVAF…	ATP-binding protein	592
WP_144315747.1	MEKIRHDLRLSETISPFGVGAIVDVRGESLMAPDTSWWDKKFAHEISCERLMARLGAGVLRQPPAHAGRAAKETPALPYWRFPAWRFCERCDKLSKLTGRKKGKWSNTCDCGGALVPMRYVAVCEKGSHIQDVNWFKWAHRGRAANLNEAVRVCRDYKALRFHKLATRGEGLAALVVKCYGCKNERKLAELVTKGALHQNGIRCEGRQPWESEDSVKKPCPYELVAVQRGATGNYIAERISALDIPEERPQSVEAADKIRGHMLFGKVVTDNGGPQSEVLAQLIADDLGVTAETVLGVAAGEEGPAGELLLDLKDGEWSAFLKKLGEGRDRTGSDFVVDGRSLEGLAAPQSLLDKISGIGQVRRVREVRALRGFRRHDAEAVLINVDLGSDRAYRPTYP…	DUF1998 domain-containing protein	600
WP_143602892.1	MTSANPVPPPTSPYWPHCGHGTDPVTDPIGCRGIRVDGHTTCLAHLAEADRVAYLTALSPGVDLDHRGIPFTSDLLNRLLDALCDPTTGYPRLGAARFDRATFSGIANFRKVTFAGDAEFDNATFTGTAAFDEATFAGDAWFREVTFSGDAEFNGATISSTAVFDGATFSGDAGFRAVTVTGGAWFEAATFSGNAGFSGATITGDAEFDLATFANGAWFDGATFTGNVGFRAARFEMESYLGPLICDGGVRLDRAVFQQPVKIETAARWVSCERIRWASTATLHLRYATLDLSEAVFEHSVLVAARPDLFSCRGSDGESYDTLSEAALSGRKPGVRLESVSGVDAAQLALHDVDLSGCRFAGAVHLDQLKVDGWCTFATTPTGWDRRFPWRLSRRNTLT…	pentapeptide repeat-containing protein	613
WP_143655764.1	MKKHETTSRPSFEYDVLVCESFDELLERRGRRATVDALSSLALERGRVLLQAPGGSGKTTTMEEVLKVAGDTMFVAFVKAVEVAAVLPAEAYLAEDALEAIEQSIPDLSHVAARGEPGVLLLDGLNEVSPKQAVALLEAVGILAIRSPSLGTVVTDRLNRRNVETRDWALVTLGRVPSRVIMEIVGKNLDSIQMSVLRNPYYLEEARVGSVDISMRSTAHFDYLVRHANLSSGDISRLAEAGFEQYRKNCSRRVDLKQLREKIGKSFVANLRATGVLIDGVAPRFSHHLLGDYLAATYLASNPNLWGQENFDILTFHATSFDGLAMIAEQLPPSDVDALLVSLYDWNVYAASYLLAEDRNGPKGISRDLETAILAILAEKRFDQVLATAEQVSDALRLY…	HEAT repeat domain containing protein	613
WP_143655439.1	VADEPSLVIGFDVTRTQAALRTVPECRGALGQLVASFPSGRMTDRLSAAVPIDGFLSSLSALGTWPLPDSVIWEDDFRLLVTEMLDTTDMAERLLSGSPDEDTVEPESVPALLGDDWTGSLTPFQLRDIARLLSVGHGANFSVPGAGKTRVSLAAFSALRRRGSVARMLVVSPKSAYEAWQDEAKQCFSTPLDVQVLGKAVPASADILLVNYERLDRALAGLSQWLKTAPAMLILDEAHRMKLGGAGVYGAACMALGPLSRVRMILSGTPAPNGAKDLENLFSFVWPGHGRRVVTQAVDGGDLAHASQVLRPLYTRTTKDELGLPPVETRVRRIPMPPLHREIYDALMGDFSARAAVDRSDFEALGRTALRLLMAATSPALLVAGSTRHEPLPFRVPPL…	DEAD/DEAH box helicase	615
WP_143614476.1	VTVHTRTHGGHTMIVNAPADAAEFDPAAFAGFAASDLVVGLDVETRAIVKGGPGHFGPDAGVRLVQFGTPTTAWVLNPLIPEQHRAITEVLADERRRFVTHTSYDVLAVWSAFGIGLGHRVVDTHLLSKLLAPDERAGHGLKELTGRYLDDGLKQAESVLHARMRELAPVGSRAGNNPIDWGWNHLPATDEAYTVYAGLDAVYVRRLLPLLLSRCAPFSHLVRMEAWLAAQSTGITVRGLLLDTPYTRGLLAEFRGEFDQGDQAIRQALGFSGRSPKFAVWLEQQVDGFTLPRTEGGQVSTSADSLTALQDAVTAGTARITEEGAAMVAARQRLAATSNTISNLESFLAAADATGRVHPQINTLRARTGRMSITGPALQTLKKHDPRLRHCFRADPGQV…	DNA Cytosine methyl transferase	621
QDN60095.1	METAELFVAGRLDNFSRLAERLATVDAFPEKSPIRLLEGFRAPSLADKKRGTENPDNYATPGLFEVGLHLPLRDRAAIEQAFSEYAEVCGAIADFDRRIKIGGLLFVPVRIGDGEVDDLAKFSFLRVLRPMPQLRIFHPIERSAVATGVSLPPLPEEGPLDDSIRMAIFDGGLPPSGPLKEWADSYDADGVGLTVDRYLQHGHMVTSAALFGPLTPGQPVPTPFCSIDHYRVMGGTQDDPYVLYNTLRRIWGILSKTPYDFVNLSLGPALPIADDEVHPWTAILDELLSKGKMLLTVAAGNNGDLDRESGNARVQIPSDCVNALAVGSADSRRSDWERASYSAIGPGRSPGLVKPDILSFGGSAVEPFMFAPMSSKASPLTASGTSFAAPAALRMAAGI…	S8 family peptidase	629
WP_143614460.1	VSDDTEGRLIHFPAGDDVTSRPPVIPDLGRLYGPDDIPPETPEETTLELPAIPQPMDPQQAMASTLPNVVVPDKDGEAGHDGEVQGEFTPRTPLAERLGAWIDYRIRLGQARMEAEAPLREAEIAHKAARLEAQTKRDLALLEAQNKLRAAQLKAQADRAGAKGKADADRAKAAGKASAAGMGADKGRSKRGPQGTPPKPQPKPTAKPQPKPAPKPDDKAKARADADRRKAQNKAAADKTKARAQEQAAAAKANERKRRADDKAREDRRKAADQRKADKQASRAGKQASKTADQKAKDDQRKRDERSRDDRKKDKGTGERKSDKTADHKRKPGGKDGDADREKPGKADLRKGDKKDGKEKDPGKPKDAPKGAPDTPAGGPKSDETTKPKGDKSGPEKAA…	ATP-GTP binding protein	648
WP_143608336.1	MTENVVHLHKPTDPPTDPAAPTALTVVPDAPPAAPVPLWVRSGRAIKTVVTHETTKTTARAVARHSLYTLNGGRIVARRTWDGKTGARYERMIRAAEAAGNLEAAEEWEERLQRFRAARHHRRMDLLHSPVEAAKGIAVGTGVSIGVLVALGVVMAINNHDVTDVITPLKATIDFIALLIRIVQVVWGPALTIGPFLALLALWTVGSKQQAAPQWALPANVRNGEGEPITPSIVVKALRDLGIPALRNAIKEMGDAGASMLGPIRIAGCGVEVDVTLPSGVSTNEVQGKRRKLAENLTRHEHEVFITIPEAARTVRLWVADSGALDQPIGPSPLVTDETMTADYTKGRAPWGQDLRGDAAALSVYQRHLLITGLSNQGKTAALRSVALWLSLDRSVEFW…	ATP-binding protein	705
WP_143614646.1	MTENVVHLHKPTDTPTDDAAPTVLTVVPDAPPAPPVPLWVRSGRAVKTAVTHETTKTTVRAVARHSLYTFNGGRIVARRTWDGKTGARYERMIRTAEAAGNLEAAEEWEERLQRFRAARHHRRMDLLHSPVEAAKGIAVGTGVSIGVLVTLGVVMAINNHDVTDVITPLKATIEFIALLIRIVQVVWGPALTIGPLFALLALWTVGSKQQAAPQWALPANVRSGEGEPITPSIVVKALRDLGVPALRNAIKEMGDAGASMLSPIVIAGCGVEVDVTLPSGVSTVEVQQRRRKLAENLARHEHEVFITIPTAARTVRLWVADSGALDEPIGPSPLVTDETMTADYTKGRAPWGQDLRGDAASLSLYQRHLLITGLSNQGKTAALRALALWLALDRSVQFL…	ATP-binding protein	705
WP_144315644.1	MSENVVHLHKPTDPPTDPAAPTVLTVVPDAPPAAPVPLWVRSGRAVKTVVTHETTKTTARAVARHGLYTFNGGRIVARRTWDGKTGARYERMIRTAEAAGNLEAAEEWEERLQRFRAARHHRRMDLLHSPVEAAKGIAVGTGVSVGVLVALGVVMAINNHDVTDVITPLRATIEFIALLIRIVQVVWGPALTIGPFLALLALWTVGSKQQAAPQWALPANVRSGEGEPITPSIVVKALRDLGVPALRSAIKEMGDAGASMLSPITIAGCGVEVDVTLPSGVSTNEVQSRRRKLAENLTRHEHEVFITIPPAARTVRLWIADSGALDEPIGPSPLTTDETLTANYKTGKAPWGQDLRGDAAELSVYQRHLLITGRSNQGKTASLRSIALWLALDKSVQFW…	ATP-binding protein	707
WP_143627757.1	MTENVVHLHKPTDPPTDDAAPTVLTVVPDAPPAPPVPLWVRSGRAVKTAVTHETTKTTARAVARHSLYTFNGGRIVARRTWDGKTGARYERMIRTAEAAGNLEAAEEWEERLQRFRAARHHRRMDLLHSPVEAAKGIAVGTGVSIGVLVALGVVMAINNHDVTDVITPLKATIEFIALLIRIVQVVWGPALTIGPFLALLALWTVGSKQQAAPQWALPANIRNGEGEPITPSIVVKALRDLGVPALRNAIKEMGDAGASMLGPIRIAGCGVEVDVTLPSGVATNEVQAKRRKLAENLTRHEHEVFITIPEAARTVRLWIADSGALDEPIGPSPLVTDETMTANYKTGKAPWGQDLRGDAAAISLYQRHLLVTGLSNQGKTAALRALALWLALDRNVEFW…	ATP-binding protein	709
WP_225900370.1	VIQGPDVTDRRHTAPHRRSRTRRLTPRAHWLLLCVLVVTLSAALLLQGYTHHMFGITSDNVTGPRGRAEAVPGRVTHGGPVIADAAGAPHTARPKAGTIALTFDDGPNPVWTPRILDVLRRNHVQATFFVVGTEVVDHPELVRRIVADGHEIGIHTFTHPDLSRLAPWQRSLELRETQLAVAGAAGVTTALLRPPYSSENDALNDADWSVLKQAGAAGYVTVLSTQDAEDWQRPGTDRIVANATPHGRAGQILLMHDGGGDRSQTVAALNTLIPRLKARGFRFETVGAAVGMAGPVQPAGLGEHLQGMALVTVLQAGGWVVWLLGVLMFAAGAISVLRAVVMVFAARRHRRLRKGRRGRSWGPPVTERVSVIVPAYNESAGIEAAVRSLVASDHPVEII…	glycosyltransferase	808
WP_143651715.1	VLASNGGLAAGYVGQLVMSPQSPMVKNRPILIGSPPREADCFQERNEGQRLEDALTSMDSSTSCCLLVGPGGVGKSQLAARFVRRVIAAKSVDVVVWTSAGSRDAVQSSYAKAINAITGADVSDAESAAAQFLAWAHTTESKWLVVLDDLTAASVLKGLWPPLEANGEVLVTTRRRDAALSDTRLIHIPLGLFQANESVKYLTEKLSVGGRAADLQELANLAEDLDYLPLALAQSAAFIIDSNLDCSQYRELLSDRRSALSELFPDTDSLPDDHNDIVTATWSLSMEQADALPPRGVARFVLQIASILSPEGCPRSVVVTSAVQEYVANWMGERAGGRITYGHIKAALRNLHRLSLIDDDDTATPGAEIRMHGLVQRAVVETMEEEQYEEAVCAAAEAL…	tetratricopeptide repeat protein	867
WP_144315602.1	MPYPSSGIEAAGQRAIAAQQIGNAYTGDVVLPSEALHAPDKVPAAPGTSNLPPATLCLGREEELTSLRRSLTGRGESAITQSGAVHGLGGIGKSTLALHYAHRHRGDYTLIWWVNAASSDEIETSFTVLTQTLVPGWAATAGRGAQVAWAMQWLAWHPGWLLVYDNVEDPDDLAPYTGALHQGHHLATSRRTTGWPDSATTLVLGNLHPDDSTTLLCRLVCKDTAPTPRQKTDARALAAELGHFPLAIKQAGAYLAQNRGISLADYGRRLGTKLGKTAHGIDAERTIARIWNVTLGTLETDNPLAVEVLHTSAWLAPDDIPHSLLALPGTDPDVTAEAIGTLAAYSMVTDTGTTIAIHRLVQTVLRTPQEADGTGQPRHLQGRDRAERAVLRSLAPPPG…	ATP-binding protein	889
QDO42533.1	VNAYTGDILLPVGALNAPERVVAAPGTSNLPPATLCLGREAEVTQLRGILTRQHETAITQSGAVHGLGGIGKSTLALHYSHRYRSEYTLIWWVNAASPEEIESSLTGLTRSLVPAWADSASRTAQVAWAKQWLTWHPGWLLVYDNVENPDDLTPYTGALHKGHHLATSRLIAGWPDGAVTLTLGNLNADDSTTLLCQLVFKDISPTPQHRAEARALVKELGQFPLAIKQAGAYLSQNRGISLDSYRRRLTTKLGKTTHGIPAERTIARIWDVTLHTLQQVDPLAVELLHTAAWLAPDDIPHSLLTPPDTDPDDVAEAIGTLAAYSMVIDSGRAFSVHRLVQTVLRTAAVRESSATPAGRRDAERAIECILYPEDSKVAAPPQQWIHLIPHVTALAASAP…	tetratricopeptide repeat protein	939
WP_143602893.1	MSVVAQPESSSPWTPEQLTSYLRFQLSQMRAHNRHHAFEDLCRDFARQNILANILPATGPVAAGGDQGRDFETFHTYLANNLGPTGYFIGIAPEETVVFTCTLQVDDIKSKIIGDVTSICGQGTPVDRIFSFVEVDVPTSKRHDLIAKVSREHRVTLEIIDGTALAEILTQERNVWIAIQYLHVPTSHIPSQVSGPDWYESEKSRLQASGNASQTYGDLETLRACMKYARSNEELRSDLEFWIKHASRFLSQSFPQDMQDIASYEIAVARLRGQGDMSAADGLVRSFLERSLAYSEPSKLENAAVLLMYVQGAWLHGSTHIGKQWIVDYLERLLQHVNCLIAAETDPGRLCELLDTKATLLCGTDLAAVAGENPPSERYLPVPPLPHSHIVDLLSQGQI…	Hypothetical protein	1021
WP_144315746.1	VNLTAAQEEALHHLRASYVGPEAGDEEVTANLPHRQYAVGMLFPVEAEARGPHGSGDTDEEVSADVPEGDVEEKGDGVPLAEDWKPSSVALSFVTDSDSVDVDFSCGTYAAVEGDGPPRWRRTPFSVDGLDLRRGKGPERLSAGGVSVEIGSRWRDFQGDSLVTVHVRVLTESTGDDRLDIPRTLFQVHLAAAPSAGAEILEYDTTRSIDTDPEAAELRLRYRNRKVYAVGHGMAADWEFTTDRCIKVFLDPVPAFVVPAVETTGFDEGTAEAKALELGHLQQIDRDPEAVLRSLDAFVEAFAGWASRQMERAEAFGDDRTVAVRIAGRSQDAVDRMKEGIDLLRTSGQQDLRTAFSLGMAAMRLQMRQASINQGKTEEQVPEPQWRPFQLGFLLVSLA…	helicase	1059
WP_143655440.1	VTDSIFQAIGAGSVAAHHIGTAVTGPVNVLTAELLNSARDVQAPAGLTNLPPLHLCFGRTSELDWLCGTLGQPAAGTAVLQGLGGVGKSTLALAYAHRHRRDYTVTWWIAAASPDHIEQSLADLALRLIPVWAGNASTEERAAWAMSWLQWHPGWLLIFDNVENPADLQPYVSTPNGHVIATSRRSASWPTSVATLALDVLDLAAASDLLCSQVLGATSPTHRQMQETRALSADLGQLPIALMQAGAYLAQNPTISIERYRRRLIDALDKAPEGVDPERTVARIWRQTISTLTERNPLAVRVLSTLAWLAPDDIPVGLLTPITDDSDDLHEALGVLAVYCMVSLTQDSVSIHRLVQTTLRNQPPIGDSAPTGRLEAERLLSAAVAPLGEPPDSGRSPAW…	Tetratricopeptide repeat protein	1071
WP_143608080.1	MGAMQGTGVLITPRLVLTAAHVLNDPQTQDTAADRPPTYAAIHPANSEWITCKKRWDDTVNDLALLEAEIDIVKEDVLRPLGRLRWGRIATSETIPDCQIIGFPDIQRDSETGEIECDQYEVTALPLASRLRQNLLVFEFSRKPAAERADGTSPLAGLSGAPVFAGSVLIGVVTSVPGGRDHMRVEAAQIPGIRLQELKLSDPMNKLPLGLEEVTECYRDDERFEQEYKRAVKARFSKITLIGIDELGHNESRWNLDTAYLHLEARDSFTSHESRGTPRDALRVDEQLTKAGSRVLLRGEAGAGKTTLVGWIASHAASSTLEGSLAKLNGLVPFVIPLRSLRAHGENFPLPNDLFRVAGLMTGDAPHNWSRRVLKSGRGLLLVDGLDEVPKEDRRDARQ…	NACHT domain-containing protein	1089
WP_143614613.1	MRVMLLSCPPTISDHFGASHPTMSERAETPEYALVGYPQLLRQLADTGRLTSLATDTVRHERLWQTTGTDTQALTEIADAFRYQRAAPAPDLTACVRLAHRRDTIRGHAANTPDDVIVTWAHLGQVRRALDLAQLVQRPRTRTHILEQILRAAGTHQDVTTLVVATARTLIDPNDQAQALAAVAKTVARAGHHQDAAELARTVTDPSLRARALAVIAKVAAEAGRHREAADLAHTITDPDLRAQVLAAIAKVAAEAGRHREAADLAHTITDPEQQAMALTTIAEAVMRVGSHQQAVDLARDAAGVAHTLNDPHRRAQALKAVAEIMAESGHYQEAADLVRTITRRGLRTESLAAIMKVMARVGRHREAGDLAHTITDPEQQAQMLVVLVQAMARTGHHQ…	Hypothetical protein	1117
WP_143614390.1	VSDEVRITVRVNDQTSAGFRDVNGQLRTLDGRFATTAGSMRRSSDGINRGLVDLKSTLLSLAPAAVPVAASLAPIALHAGAAGLAVASFGAALKPQITSLGDVAKAQDKYAQAVTKYGANSQQAAQAQQFVADQLKGMPAATQSAAMAYSNLRDETKAWSDSLAKFTLAPVEKSFAVVGALLPKLTPMVRGASTQLDRLVTVAGGAVNTSGFDALSKKVGTFANSSLKSATDGAIHFMRVLSEGKSSGPIASFFAYAKAQGPAVKELLTNVAKAVSNLLQGAAQAGPGLLSLVNGFAKLVAALPPSLIGNLMQVYAAFKLIKLAGAGIGAAAEGITSLRTAITGLTTASAAAGGGLAGLRAAFMGLSTATKATLVVAGIAAVVAVFSKLSSMGKSAPPD…	Phage tail protein	1265
WP_143608084.1	VGFGGPRKSAKDTGEAQAEHGGLAVSGVLEVGGDLVVGSRSRIMRSGYLLEVAQLAATRFQGREAELAAMAAFCTATPDDPVGDRAHAGYWRWLAPAWSGKTALMAQFVLHPPENVDPLAFFITARAAGRSDRAAFLAALQGQLREYLRDGDVDCTSHGQFLDALERAAAQAAGSGRQLVLVVDGLDEDTGVASASSGYSIAALLPRTPPAGLRIIVAGRPNPPVPSDVLEGHPLHAPRIDRVLVPSPAAQAVRLAAQRDLHALLSGKGLGREVTCLVAAANGGVSAQDLADLVGGEASAWDVEEVLGGSLGRSFQRRPAEWPTPGEQPPSLFSFAHQELQLGVLKRLPATSLDTYRAQVHAFITRWCEADWPPETPEYALVGYPQLLRQLADTGRLTS…	Hypothetical protein	1464
WP_143601135.1	VAGSFRIAEGYVEVTADETAYDRAMSRLKSKDQKVKVGVQLDDRDALARLDRFMRERILAVKVDLDRTALSRLRLDDLKVDVAPQMQEAALRRVQTQLDRLTADRVVNIRASADTRVAAAEIANLTQRRQVRIGIDVDTRVAADSLANLTRRRQMTIQANADTTAARARLDALTRDRRMNVRVDVDRSALSRLSGLGGGGGGGGGAGMLSSSLVRLVAIGTSALPTIASLGQSLMQMGPAAAIAAPAVLSLGAAFAAVKIGTSGIGDAFKAAFAPATSSAKSAASSVRQVENAQRSLAKAQQGVKDAEVAAAAARVQAARQIADAQLNLKNTVADVADANRRAAESVAQAEQDLANAQRDARQAQLDLTQARKDAAAELEDLNNRLVDAHLGERDAVLR…	Hypothetical protein	1543
WP_144315744.1	MRKNADWVPDAGLAREVDELFERAINSYRANSNLITEHANQEESIRVGGYSNRTLLELVQNAADAMSGADEHEEGAGRVEIVLDLDRQTLYCANAGRPFSRSGLTTLAHAHLSGKRGDEIGRFGLGFKSVLAVTDTPQVFSRSVSFEFNSSKAKAAIATIAPAPKRLPVLRTLTRTNAEAEFVKDPILAELAEWAVTIVRLPHATRLENLKKEIEEFRSEFLLFVNSVREIRLRVVGADANFVTSHVSRDLGDGRFRIERPDGDHAEWYVENRMHAPSPEARIEVGEAVSRDRMKVTVAMPARFAQLRTGEFWSYFPLQDRTSASALFNAPWSVNDDRTTLLANRYNREILVTLSEMFLDALPKISSVDDPAAHLDYMPARGREAHSFGDEILCVHVPQ…	DEAD/DEAH box helicase family protein	1570

## Sheet: Table S8
Accession number	Sequence	BlastP annotation	Size (aa)
WP_143612335.1	MPTEPLPELAPDFVPFATAALDFHQAINMPVAPIAASRAELDSLHAHVVALYELLDAHTARTTPVAGAEGDHLRACRIRLWQAAEHLHAAFHAAPHPGSGRLPNREACRTRLPDGAPALTVCQRHLATATRVRRDHTPADLRDPFTGLTRH*	DUF6238 family protein	151
WP_143612246.1	VVLDTLVTTAAGALSATVGVLVGGMVTRRAQDRQWLRDQQLVAYRELFGHYAKFTMELRRAHGDRRGWDYDWGEWSAALMRVSLIAPAEVAREIDDFGRAINAFLDQVARGRDPLNDPLSPEAFEQARQAPAEAQVKLVNAIRRSLSNDQKVLPFGIGG*	Hypothetical protein	159
WP_143612312.1	MALNHPPENPTVPDLSNPPTRHTELVDQAVARFSPRWTTWTLQTIQHHGPMRLADINSALPWVGVHAMAQIVRRMRTSGLLDRPQFGVYDLTPLGRHTQHVHRALSAWHRTHLADDTA*	Hypothetical protein	161
WP_062642760.1	MSTTPDVVITREPTGNVTAEGGDELVVTLLKRAGFVIETTPLSFWYRLPWDMGEERENQMASHAARMLTAVGYEVELDPGLDVTRITTPTDPLGTRVYGQQILSLTDQLNEAETYAKTADLIEHVVDPDDGVLIRLGEFFEAAAVQANVADTDDGWDLSHLFEDAAATLTSLAEDLRGAGHQTQRLGPPRKRSWQEGVASYYATAPRPHTGATRAAEEPSATAPTTPRPGRSR*	Hypothetical protein	164
WP_143612258.1	VSARPTRPPATLPLAPAQLRLAQKVAEGTSTDAIASELSITVGTINVQLKHCGQKLGVSGRAAVVHACFVTGQLQRPETAASPEAFSETEIETWQMVAIGTTSQEFADRARISRDSALGRVRALRERVKAENDPHLVTLGWSCEVLDESLTEMASGTVLLVPTHR*	LuxR C-terminal-related transcriptional regulator	165
WP_143612242.1	MAQDQEQPVERTLVLLKPDAVVRGFAGKIISRFEDAALKIVGIKMKQMDAEFTRRHYFDLEERFGPEVYNITATFMQQGPVIALVLEGADAVATVRKIVGSTFPNEAPAGTIRGDFSHYSKAASVASGKAAANLVHASGNKEEADQEVDLWFEKDELQDYRTLAEIFTY*	nucleoside-diphosphate kinase	169
WP_143612272.1	MSERELRLRRTCERALEDVHIQRPFSIESFCEALSVKRGRKMVLREFPEGSGLNAPCGLWVAYADEDHIWHVPATSQRHRTQVILHEIGHMLLEHGGGSGVSALLAALPPEIAPARVKAVFGRTDYSTDQEHDAELTASILGEIADTLPTAPSTSRDGLLARVDATMIHPRRDCR*	secondary metabolite protein	175
WP_143612292.1	MDAGLAALLGAAVGSLATLGSAMVTGRAAACSQFGQWRRQHRRDAYANYLGAVYDRDVALDAVRDALRADRPDLRDVDEKMECFAAQVRSVNRAAELVILEGPPSVVKALYGVVHAADDLAEVMRRMVRDAHAEDTTRKAADTSLVAEREHLLYQAVKGLRAAAADVLGDTEIRLY*	proline deshydrogenase	176
WP_097287546.1	MSELAHESQPVRIPDHDLDDLVATVTRLVAESRKQGETLARLTDDQPPQEDGEPADPLHPESPASASAPADGNANDGPASVFILALGAKAYAEELAALTNWVHNLLLPVYGREITTGRPWCRQWQEHPEAVARLHALWLAWQQLTDIQAGLTGPSTWHRDHLDPALLQLRTPDGPFCACTTSATRPHHRLLAAPEPAGV*	DNA cytosine methyltransferase	179
QDO51675.1	MGLNRWRWIVPDGLWEIARPLLPPPILRVQGGVTQNVADEDVFAAIVYVLTSGCPWRRLPSCFGMSKSTAHRRFRIWSRTGAWDQIHQTVLDSTDVRHLADLTRTLLDAARARADERTNSLAPAPRGRAHPTPNCPSCPLRLSCPSSPAMASTSGSGPGSPCSGAPANC*	transposase	185
WP_143612230.1	MARRDPECTKYGFTVAAAVDAVPAARRQVIVLVQDLGLLLSDQTLENVELLASEVIANAVLHSEAPCDVAVTRTDERLRVEVTDADPCLPSVVEAGPNDESGRGLLLVNALADAWGTRLEPTGKTTWFEIMPEPSAEGSGSKDAEAPPSPHVGETTRRRTECHARRAAPTDSRSSFVAVATEKQHQAA*	ATP-binding protein	188
WP_143612240.1	VPVEIEMRARFSQEAHDQLISRLEQDGEDLGRDDKHIYFYVLPDQLLKVTDNIATNTAKITLKTSKIGHGTAFPETEIPIAREDVEAAVRVFNALGFEETMHEAYNQRRNFRLGGVEIAVKWSEAWGHHAEFEVLLGDEPSPAAVQVAQDRIESVARELGVPLMSEEELAEFTAAFETAHQAADRSSHAASAT*	CYTH domain-containing protein	193
WP_143612234.1	MPGIKVAMCTGNSGKFRTAQEHLGPWGIEVEQVALELDEIQTTSVAEIAQHKARQAFAVLGRALFVEDSGFYIEEFGGWPGPMVKQALEAFGPGGFTHLADLTEKRTCRFASAAVYVDARGELHTFADDSRKPGSIASAPDRGDGPRSWSDLWSIFVPEGATSTLAALPPADQEQVFAEWRADSVVAALGAWLSGHR*	xanthosine triphosphate pyrophosphatase	197
WP_143612280.1	MHSTENQMPRTLGDHTWHESAACHSTPHHQVDPDLFFPEPDEMDRIREAKALCAQCPVRATCLDAALENGDRDGIRGGMTEEERDLLHRKFQSRFDYARVNAVLAGRDIHLTQAERDAVVRAAYQSEVPAERLAWLLKVTEEHAEKLYRRTRREIRNRAVDQQKKANKGKKKPKSRTKALKAPAAETPARNDLRTAA*	WhiB family transcriptional regulator	197
WP_143612268.1	MSITSTASSNRLDIARVISDRLHPKTWIVIVCLAVGWHADQWSGVAWSLVGVVFAAVIPILFIDHGIKKGRWGDRNVGAKRARLLVMAVILASVLTCFALMATLGAPRILIALIASMIVTLAALALVTLAWKISVHQAVSAGAVIMLVQTYGAWALCGYSLVAVVGWSRIALRDHTPAQVIAGTILGSAVAAGVFAALR*	Hypothetical protein	199
WP_143612317.1	MAHAYEPPTPDYRLDGFQAATEKIEDDFFSVTLSDDLFVPFTEHHSADGRDSYLLLYDRSAIWDIPGTAEYVTLHISRDVEQRTFDFTSERHPVVPLAQHWLIRRGCPQEAAVGSHHHGPRPADAVTARLEDLLRTNPGNRYEVLDHYTDNPCSFDVGVEVRTLVYDSHPDSADAPQRLFLEETTKDLRSYTVREGAFTSAEEADTWVVERDSPLPLAPDPPGAFGRRAAAARARSTVTGNGLAVAPAPVSPPRSAEGPAPTHSRGSTR*	DUF4913 domain-containing protein	199
WP_143612304.1	VTSTERTRYHVGNREIGLDVEYRVECIGTLDEAREWLRADVEAVAEDVEDPGPFDAFLDVLDDAEIVGEHHIDVFIFFVQTVEDCGCPCDCAERGEKCDGEHRREAAAEPQLAGADDKGRSTFHFDGAEYTVFNTSDKAVDEHWVVAKVPTGGPTLASRDYLLAGASTRDNAFALAVEKLRPTRLITFMPPHSNSFMEPRQEREAEEYPQVTADGWVCAWPTEEYAVLFENGEVRAQIYPGRRVKVSVARAEGGGFDDLDGEWRFVETAALAARAHILDARD*	DUF317 domain-containing protein	200
WP_143612319.1	MAADLASVAVPPLIGSLCSGYGGLDLGVQAALGGTLAWHAEIDPGAARILARHWPTVPNLGDIAAVNWTKVPEVCVVTAGFPCQRRLGRRPPRRTG*WHPVRSVAPRRPCHRSPQPLPGGDRECPRAPHLARRFPWRRGTLPVVSGRHRRPACCARTRCRTRLPGRHPVRCALVCASRLRRRSPAPPRADLPRRLAIRADHHCSRPRPATWGPTGAASTRRNASGAATARTWRTRSSGSCPPRRPPTTPRARPTSATAMGT*	Hypothetical protein	200
WP_143612300.1	LGSEESGVYDEAVDDVEAASLGRSRMADGRRFELSVEELARLVDTEADGSP*	Hypothetical protein	207
WP_143612220.1	VAELMDLVPFKTLVTQTSAVLLTRGVEVESTSVQGVAAYLVETMARQTSMDLEEAVHLVTPEAAAEIIMKAAAEDDQGAAGPHAVRPVRIDDRTVSAPVESLGHLVTAAAQAGKYASLNDDGAAAAHLLDLATEIGAALVKRHADGAAAIPVGVLDELAALVDSVADRVEQEGWSICPCGEEHGQDEVDLGTAAVMRRHAALARGLREQAAG*	Hypothetical protein	212
WP_143612226.1	MTKADWSPSFTVRVAEQIRRARKAAGLTVAEAADACAALGLAVPKTTITNLETGRRSSIDLAEFLVLAEVCKVPPISLLFPLGAEASVAVLPDREVSTWEAVAWFTGETSLDKPAPEGSPRDVLDTFRAHSDAVATALASTRLAKDRRRKASITLDSARREALLETAAAYEQLAFDDCRELREFRHTMQERGLVPPALPADLAFVNEPDPED*	helix-turn-helix domain-containing protein	212
WP_143612358.1	VALQHLPAPIRERLLIEIYQQANDLDWEFLSNTEKTNQYRRWIEDPKVGGVLLSYGPEKDARVWIKDVPMKEYARAQEGIGSYVRYAVNRFQGPEEIVRAACGSGWVMKSDSVGEKPNHCYAIAGDGDATRYVCWGRAGNFRDLVWAALNEAIDSVERPAIVITTRNGETVSTAERTRQERVAQRCGADLRYLHREMIPNPDYLGASGGHGASQPTLID*	Hypothetical protein	219
WP_143612475.1	MDVVEVWNGHHACALQAALRMTNDAFAEHLGIAPRTVATWHTNSDVVLRRETQQLLDEVYETASPTVRKRFALMLTSDQPAAGRGNAAVQPLRVAIAVVVREGQVLLVCRRDDGASGITWQFPAGVVKPGVHPDSAAVRETLNETGVRCAVIRSLGARLHPVTAVECEYFLCEFLAGEATNSDVVENVDVMWAPKTSVTRFIPASNIFPPILAALEEPHDAADHR*	NUDIX domain-containing protein	225
WP_143612339.1	MPKNRSLTAQERTYGAPSSVLRRALMGGLVLAMLLAAAGLLAYLTRAESPAAAKPSPPAKSTPRAASPEAADGKGEAVASPPRTSDPIEFAKAATKVLWTYDTRSFSRAEHVAGLKRWMTGEKKYADWETVSDQVPSPVLWSRMHDNRQHATAKVGEGHFPQAFKTALAQDPGAITEAYVYAVTVTGKQPIAWKGSGAGAESRSTTLAVQCRPDKACALVGVLPSVAP*	Hypothetical protein	228
WP_143612473.1	MEQITRLLREQATTHGLARALRATVKELETHRTHRASQKAWPNGRIDGTPRKVQIGGGAHQIAGFFNIDAIPPADLLWDVREGIPLHDATVDELFSEHFLEHIDYPRSAKHYAREAHRVLAPGGRLITGVPDAAFVLAQYPAGTADSDEMIKKWYGKRDCLDDINTHLDLINYVFRDQDDDLTYNPHYWAYDHDKLVQLFTEAGFTTVEPWNFDPQIANPKRQWGSVYVIATK*	methyltransferase domain-containing protein	233
WP_143612323.1	LPSPRTSTPSTTTGTDFLLYLLIGITGLVMAGGSLAWLFGNLANAVTGSDPWAAFQPTDALLHPERVWPHLAQPAVLTSCYLLPTAALTAAAVLGGRLWLRVRRNPSGLADQRDLADLLPKKIAAKAIDLRPSLKDTKPKDIAPDDRGVLLGTLKPGATEVRSSWEDVLLAIMAPRSGKTSGLAIPAILRAPGPVLLTSNKAARDAFTATLDERSQVGTVWTLDPQQIAHAQQTMWWDILADAHDLAGARRLAGHFVTASVDESSAGDFWSTAAANTLTALFLAAARDHRPITDVLAWLASPADRTPIDLLQDAGLDAVAAQLQGTVAGAVETRDGIFETARQYASCLLDPTIAAWVTPPNGLEKVREFKPEEFATSKDTLFLLSKDGGGSASAIIAAA…	Hypothetical protein	233
WP_075033017.1	MRDHDAQPVGGIARRLAAILTARGIDPAAPLIDPAEPIPALQAAQDRIPARYRAAVADHPAVAAWVREVAEAGRPGPEGAPGIAQGRSLLIVGTTGTGKTHQAYGAIRSLLIAGVRLRWKATTAADLYAELRPRPGHDGERELMDLARCPLLIIDDLGAAKNSEWTEEITMRLINRRYNEMLPTLITTNLGMADLRQHIGDRVASRLTEMSDKVILDGPDRRRALAAERHRTAAA*	ATP-binding protein	235
WP_143612327.1	MKLQLEPDVAFGVHPDLGVVAAVADDRPFLDEVLRKHHFRYSGALDLYLLPGDAPHNTAVRAVARASREFQDVGLSVAADPRIMLPPPIPTPDGVPVRRALPGQSLTALTGELHELRRSADVSDVLEQILDEHHGVVGDLEEFIDTAAAWCDRLDTANGRELGQHLRTIAHHVAFLGDQLVTAQLDLAVMPDLTPGNAPSLSEVPLLPRHEVPSVTHTARARAALASSPTRPAAQSTPPDEAARSPAPPSSPRRTR*	Hypothetical protein	238
WP_143612343.1	MPYTLYRGDALTALAGIPDNSVDAVITDPPYNSGGRTSSERTGRSARAKYTSADAEHDLANFPGENRDQRSYGFWLTLLLTESYRATVESGTALVFTDWRQLPTTTDALQAAGWTWRGIASWHKPVSRPQKGRLKQSCEYIVWGTKGPVDANRNPVYLPGLYTASQPRKGRVHITQKPVEVMQELVKICPPGGTVLDPFTGSGTTGVAALREGRQFIGAELSEHYADIAEQRLRGALIQDDFELAGPEE*	site-specific DNA-methyltransferase	249
WP_143612238.1	MSTTPPATSLVDLAARKQLPHHQFVDYATVRWIEGNRPHLVDGAPTKIRETSRRLLTRTAIPTAWLAEPRLRDSLHGVRHAMRTAALAALLAETTGLDEPDTATLIVAAAVHDCRRLHDKDDRGHGARAARWLTSHTDLIWEHFHVPATAPAVAQAATSVRLHDVPYAAFTAEDEADYSRARKISDLVKAADALDRYRLPKLSWWPDPQHVRVEGFDQLRAAAFDLVLWSEAGHLAGLDSADAVLKALEQRELIG*	HD domain-containing protein	255
WP_143612325.1	MAVKKIWTINHACGDSTRADLSDRPADRRAGYARWLAERDCIDCWRAQGEDTESKAEWLAKKRAAEQAEAEEWSTRYRMPPLEGTDRAIA*GTRCRHQLMAAAYTALVLEGTTSEAEWAAIEDTARPLTRAGWWLDQRDADPADLPELLAAATGGDRPTENPHF*	Hypothetical protein	256
WP_143612315.1	MSPARYAFAAHPEALADLRAVPENIRDLALLELQHLVHGNERGAALQRELAGCHKVYVDPETRWRLVIQYRDAPASSQHKREIYLLAVGERQDQAAYRTAALRLERERAATVTSPHDRRAQAARARSLQHHGGQPVTATQPPAATTTATNRTTSERAARSR*	Hypothetical protein	269
WP_143612302.1	MRNERPDETAVGRLRAQLLAAFDQFEEEREAEQRQYEPAESSGLERLAQEYARAATATARAALAERVGPSLSLTEAGVIRRTAKAVEGALPSVIVGARVDGWTAAEIAAELGMTTSYVHRILRNNPWDAVWTMYRATGDDTWEPIESGTLCATESAASVADQILGKRLDHSLASSGARLCVWRTGEEGDPDDARFTAKHDGDTIRDH*	Hypothetical protein	282
WP_143612308.1	VPTAAPDGDLYVSPLYLAGSTVTGDPALAPLLDHDFALHDDELANVYVSSPQRHIRLGYLPEGPDNTLWKIAVHADPSVLRTGWPPSTRLPPPSW*	DUF317 domain-containing protein	284
WP_143612274.1	MPTNDSSQPAPQATITRILRQARRRIDPRDIPGAVAALGPRNRPGLTQNEVAQLLGVSSKWYRNLELGKPLSYSKALLEGVRRILALTEGEWETVWQLTHGRPASDAAQESAFVDARQVPPPPVRRFIEAQRWPAYLCDHRWDLLFYNRAASSDFPWMLYGTNVMVWTLTCPEARTQLIRWEQDWATPMIVQLRLHAERWNGDVGLQAIIRTVQADPVARGLWNSPDLPATSHPGVTGTRKLYLPRQGTKEFEVSLLTMKVDDMPSHRLTIAVPNHDGQSVSQLIPETTSRSR*	helix-turn-helix domain-containing protein	293
WP_143612260.1	MPSALHHLVESVTDTYTVVAEHPRPGDIRPSVWEVKGLGGERWFGKLHVGAKLHRREVTAYQKWTVAMGAGRAPELVAADTQTRTVLITAVPGRGLDSLRLPAEQERAAYEQAGELLARLHTAAADEPTPEATEEAWDEAVAQLLDRTATYAPEHDLALVRTLAEEAPPSLPQLSQHGDYTPKNWMWDETEQRLRVIDFERAELRPAAYRDLSRLRYRILRHRPDLDAAFHHGYGRPLTKEEQIACQAYGALDALDSLDWGIKHRDIGLVDEAHTMLENLRLETSKSVWGGWRT*	aminoglycoside phosphotransferase family protein	294
WP_143612345.1	MSNLKVFRVRGGQATEVSGASVGVEVELQRLIEANMEAMLGIRFLATEYRTGHHGGRIDSLGLDENGTPVIVEYKRNRDQNVISQGLSYLWWLHDHHHEFESLTRGKLGDQAAVEIDWSAPRIVCVAGAFTHHDTVAVEMIGHRIDLVTYRVFEDVLTLQLTASAGGSRTSARGRTSGSTRAASPAPKSVQQYLDESPEDLKELYADLDELLSSHRDVLKEPQLHYVAYRRIVNVATVRVQPRNRVLVVNLRLDPETVELEEGFSRDMRGLGALGIRDGVEVRISSREDLARATDLIQRSVEAA*	endonuclease nucS	304
WP_143612278.1	MARIRTIKPEAFASESLATVSLAAERTFFGLLTQADDHGRFRDQPAVIAGLLWSLRPEHNPVDVDDDLNQLAAAHLICRYAGDDGKRYLHIVTWRQHQKINRPSGVRFPACPHHDVEQHSPDAPQTHGDGAESSMSTPGGLSEGSRTQQVLSDHHKTAAQSTLHEYSASPHVGLSEPSASPHGPDLGPRNLDLGTTSPSGGADAPAPETVSTQQLMAEYAAACTHRPPSGVLGHLGRETAKLLAEGIDPAHIRAGLARHRTKGLHPSTLPSLVHEAMNATPAGLVRTESRPNVPGHRAWANPADPAAAYAEEL*	Hypothetical protein	313
QDO51658.1	VNVFAGTSAYYRRFRPGIPVALAVLLDQAAPTDSPRRLLDIGTGPGLVVHALLPYFDDLFAVDAEPGMLTEAEAMLRPALDSAHRLQLRHALAEDFLPPEGWQPHLVTCGRVFHWLNQPRFLDRLSEYMAPEGGSRSSATGVCGPPTIRGSRSPERWSRTSSASNGEPATAPSAPQGRRMKTCSVLPPSHTSPPRSSPFAGSGRSRRSWATCTQPRSRPRTCSATAATTSNWPLPTPSPPSPTEECSRRTTCSPSSRHVVPRNTKAGEPYGRRSRAGCGVGR*	class I SAM-dependent methyltransferase	331
WP_143612252.1	MRLVYHPAGHDDDLGVALVELQAGRWRTARELLLGTGTHWALRTSRTQLLAVAAARSDVVGVWLVEEPDSYDAQLMSARVAVERALRAHRQQHPQTLEFETRARREALLAARRAPHDPVPWVCLVALAQIDTRKLRQEHRLGPGEPMLPSGPWGLLYEVNQRDPYNREAYHRVLQFMLALEGPRGASLASVFDFGRSVASQRPVGSPLLLLPAYAQIEQRRQSRADPLWRRQWAQESTLDYTLTAFHDWFHKAPAGQLSVADLNLLAYALWAGHQYVEAAEVFKAMGPYAAREPWASAHDGAAGPDPGEALLLRSRAESLSYARTHRPRAGPHP*	Hypothetical protein	334
WP_143612282.1	VSHSAPIPARITGWDRAAIVALGGAGCALSYDALQQMATAIHVRGPLTFVFPLVIDGFIAYGVRALLVLRTASFAARLYVWMLFGTATAASIWANALHAVRLNQQRPEGDGLRLGDVTVGALSTLAPLALAGAVHLYILIARRVAESGHRGHPDTFGVRTDRIAADRPEPPRAADGHRPVPVTSGHSAALSASDNSRPAVTSGQDVPRAADREEPSGHPESVPEPEPAHGGDAADLGGQPVSRPAPVTRLRLAAPSVTEPETGPDTASETSDNGCPDTAPSTDTLLPIARQAVTDAGKVTREVVAEAIRGQGKTLANDRLTALMRQLRAETGQDSAIKTG*	DUF2637 domain-containing protein	340
WP_143612331.1	VTESTFYSDRVGQGRPRVSEIITSEAWAGITVLIQQRIDDGSLARAFPRYDCPDDRGRNTITGTDEENFLHALKAHVPKLVEPPAPPHEEQDTGSDEIFFGGPSPRAQTQAPTGSPLDPDKVPDTATALDVVDFVALHVEQPSYSKPHSWCFEHTDYSFDAQQANLHFNGGLKPGQEQFQRDVDLLFARNGIAFAIGDDMCVRRLGPPEARSLVSDFRPDTGDPQLDVKLNDAMARFLSRNPLDRRDALEKLWDAFERLKTLELGGDKKKASAEQLLVRAVPGSELFRELLESEFRTLTSTGNNFTIRHHEHGKHDLPDGSAVDYLFVRLASLISLVLRNTGRMDT*	Hypothetical protein	346
WP_143612264.1	MDEEAGRGAALAADVLEDRYGLVADIVEPVHMGTDTINRRVLTDDGLRLFVKQYPSMTDLDAARNAWDMSEYCRAAKLPVPRVWPDTNDNLVTIAGGSAWAVVDEAPGRVNTSAMSVPLAEHIGVVMGRMHRVLAAYPLPGRVQHTRWRTESVDDAVARCDAVIVRAVRQGHHDLDQLGADIEQRRNDLRGQVRLLREPLPETLVEQALHADLSRTNLITLADSVTGIIDFRCATATPAWELGRAAFDPRTVATSTEWGACALAMVRAYRSEHPSLPVQEVRACARIALLYMLFSFYGATTAQYDLPQEADADLKRHWRERQIAIRRLLSDLEGLEDELTGLEASGGTS*	phosphotransferase	349
WP_143612360.1	VTINPYERRLKMEERTGVSRFGPSPRDPAGSGTPLAFPPIDNGLDYLVNVVDLLAPDEHGEKPGPRQLKYVVLHLQAAAEVLLKARLEQEHWSLVAEKVTDRRFSRAKFEKGDFTSIAPGEAVRRIRDIVGFEITAAEEKSLDALAKARNALQHYGLTETYESVESLAAKVLDFLIRFLYEALYPDVQALTDAGDDVLQDLEYISVGASRMHTYITERLERIRPSLEGLAALTVTCPRCFHDTLVVEHDRTSDPRLTPRCRFCHVEWLPFALAYEYNLVHNTGMDTSDLPTCSGCGSSRAVAREVIRVCDLPPDPEDDGQLPQFHSLGSVDFCFECAAPVTAPAPEGPHRPGAEYGTE*	Hypothetical protein	358
QDO51637.1	MEHADRVAVHWFTGTEEAVNGADWEWWFYAGDIGFGMRVQAKREEWNGSYKLRYRPSNGSLQSDLLIEDAVASGCFPAYVFYNRRSWQSDLLPGALAGCGHGPVGERQFGCTIASALVVQRTLLLSRASTSYVKDRSLPWHRLLCDENESEGRRAEAPYRRVRDLHRAAVKELQVALNEECGPLTVRPDVPSRPARPRASGRVQPTETEDVRRMERDALDQELGLAGAAGEQPRDLRQWPLYRRMKEIAERPPSELPNRVRGMILGDDAIAPDERAAGAVLVNLAEDD*	Hypothetical protein	372
WP_143612341.1	VKKVVAIAGAVALGPTLLIAPVAVAVAGSNGAQASCTAGGAQAVDSAAVAKQVESILKGHGKKSVSVSGLDGPEKQIPNAATIQATGVAMKVPARGQIVALATALQESRLRNLDYGDRDSLGLFQQRPSQGWGTAAEVRDPVHASTKFYEALLKVSGWQSMTITQAAQAVQKSGFPDAYAKWEPLATALQKAIAKSLGQNGSSGTSSEVEQTGSSAATECGTGEDGSSFGAIPAGAVPEGYKIPATTPKSVRTAIRWGLGQLGTPYQWGGSCSAPHGQDPMGRCDCSSLMQASYKAGGVSLSRTTYTQVKEGKAVSVDALKPGDLLFTRGTAKAPEHVGMFIGQGLILQAPKTGDMVKISTLADWRADIVAARRVV*	C40 family peptidase	376
WP_143612270.1	MSHQVLVAAMLWAVALWRAPSLRHSHKQRAIALAFLSLASAMTLEIPAISARIDSVTGVGSTGYLLKHLLGLVAAASVLEFVIAVVRPGGFLQQSRRALEATCLVFMVIAFALAPSGGRVPDDILTGHGPSVWALLPVAVFTLYIGASMAVTAILFVHAARHAGDRWVRAGHGLLGLGGVIGVLYALQRIMHLADIAGGDITATDIQNAARVSTALKIAAIAAISTGSSLSPASIAATTLRERRALRQLEPLWRGLTEAAPSVVLSIGPGPARTRLLLHRRLVEISDATLTLREYVPADLQARALDMAKHAGYPPKARSAVVEAAWLKTAALIAPTSMPYRGEHPQSGGDGMSPSAELRWIRQVSAAYDRSPGVAAFAAAEAASIREENRKQTA*	Hypothetical protein	394
WP_143612477.1	MSENLTLGDRLRTARRTRKLSAAQLAQKVAVSPSYVQKLESGARKASPSLTLALAKALRFGPEVLTGQPYYGEPEAEDGVHAVIPELRRLLLCYDSPDDLEIAPRALPVLASEVDQVAALRRDARYAPMGPLLPPIITELTHVALGGGNGDQNKAFWHLARAYRAVNSLAHKMGHHDLSNTALERVRWAADRSGDPLMQFTAGYLVAGAMLRQGAYSPARRKLLALRTELERFQPERSFTDDALAVDGALLLKLAVLEARENNSDRADAYLREAEQVAALAGNRDSLAYEMSFGPTNIRIHEVHAMIDMGDTEQALARLTEWSPVSGGEWAPPGTTVGERSSHHFIDVASAKLAVGDRAGAFADLKRARKVAPNHTRFHPSVRETAAALLRMDAHPSNE…	helix-turn-helix transcriptional regulator	412
WP_143612351.1	MSELQEEPKQDRTGVELFAGAGGLAMAVHGAGFRPLLFNEFAPRACQTLEANGAKLRGDEERIPEPGEPWPLVAGDVQDLDMGYLLGRVDVLAGGPPCQPFSLGGIAKGDEDKRNMFPQMFKAMRQIRPKAVICENVVGLLRPSFKPYLDYILREMEMPFELRDREATWQEHDQTLIDAGRGAASDPSERYKVVMTRVNAADYGVPQIRHRIIIVAFREDLGVDIDQFEEDVLPQYSEEALYRSMLDGSYWERHDVDPPVRARAMARIPKDVPLDSDGSKPWRTFRDAIAGIDENEGKPLPKIPWDKLDRREYRAGGFTDHIGWPDARIYKGHTPNELDRPAKTVKAGVHGVPGGESVMLTDDLETPGGTTYRHRYMTVRETARVMTFPDDWKLEGPRG…	DNA cytosine methyltransferase	433
WP_143612232.1	MIHTTSRALVSDLPRRVGQTVSVSGWVNTLRLLSKVQFVVVRDHTGMVQITHQRGGVGDEIEAALQGLTPESAVRITGRVTDNPIVRLGGLEIIPERVDVLNRAETPLPIDEHTGLEHRLDWRFLDVRRRRQAQLLFAVQTTFEQGMREYAYRQGCTEMHTPKLMGTASESGAEVFQLGYFDRSAYLAQSPQFFKQMAISAGIDKVFEIGPVFRAEPSFTSRHATEFTGVDVELAWIKGVEDVMVFEEQMLMHAVARVANVHGEAVLETFGVEVTVPTTPFPRITMAEAQEVLRAKGWDPAGVKEDLDPEGERGIASYVQEQTGHEWAFVTHYPTSVRPFYHMRPADDPGVTLSFDLLWKGLEVTTGAQREHRYDVLLEQAAEKGMGTEPMQDYLNVFR…	aspartate--tRNA(Asn) ligase	440
QDO56396.1	MTDHTDRAALEQGELYAVAEEFDELRAQITVPQGPRGLLDLVTASQQLATLTGLVKDLSDEVLFRAVDEDPGLDFGPVIDAYTSAAVPAGRAMENYTEAYAQFGFLRRFAEAPDSADLRDARVAAFRVVQERMELVRDDLQEVSETLRGAADRLDGTPPRVLAALSRSARPTNSIYRLPAEPPAPGPVRLAYTPAPRHGR*	helicase DnaB	444
QDO56397.1	MGACDLPLMDTVCNTVGGVVGSTGEAITDGIGAWIAKSMGELAQSAADLASTAVDKTTAVDLNAEWFRSNYELLLPIGLVLTVGTFCLQLMRAAWRRDERALAQAVTGTVAGVLFAFAAIACTTVALTVVDALSAGLFKAANSSVDDAIRRVIEVNNLGPMYALGWTIPAMVGLGCAIGAFLYWAVMVARKVGILVLVTLAVFAGAGGGWEVAKRWRRGWIEATATLIVSKLLMTIVFLLGVSAMGKSDASDGLAALSDAMAGIVVMVLVMLCPYATYKFVHWAADGGQDDLHRTGVAGLAVAAGATKTAGQLAMQAGTGMRAPQGPSNVPGQGWGGVASGIDPAGGVAGDDKPKQTHFRFGEDPNATGDKGRALIRRPPTDGDQGQPLIQRPSEGAAA…	ATP-binding protein	453
WP_143612236.1	MDFLDAYHLWADAHEFYEASIIPNPTEATDPLAEQTAAWEARLAEETPHGALLRSNALFDALTSSTKLHLLHVTHALEEINEHGVLYPSGGCLVGSIYCAPLTAADQGFRMHNLASYVLNREAPAFLKRIGKADATPTPLLFEIDVPRQAYRGLAGVDYLRLGAIHLSIYSHLEYLLSKTERHQLRETITSRTRNSASFLALASTIAHTGATVAAESFFQLLDETIPRLPILGYVYFEALAEYLMLHSTSDETRRLAELGEFNNWLYKEMIFSSELAMAGKFDLAKFRPSPNKLDSLLMQVDRTIDPQHARNYLIERISYLVAARLFTPGQVPEEWRHTRWEFDSLATHLGPLLGHLIHRELRTFGRYPDFYFYFDQHKALQAWNYWNHMDIITPFNGT…	Hypothetical protein	464
WP_143612256.1	MTRTTSSNGTVARLAAASAPDQSGRSEKAFSLSDLRNLVKAGAVDTVLLAVPDLQGRLKGKRYDANHFLKRVAHHGAEVCAYVLATDIDMSPADGFALTSWETGYQDLSVQPALSTLRVVPWLPRTVVVLGDAVHHDGMPIDIAPRQVLHQQLTRLSRHGLHPKVGIETEFVLYRGTYADAEQANYQGLRPLTTENLDYALDHDPLSDRFLRRLQRALAGAGMPVEAIKTEAGPGQVEVTFPYGGALTACDRHPLFKHAVRTLGLHAGLAPTFMAAPETGRANGLHLHVSLWSKGISQLNEPGSEHELSQIGQHAIAGLLAGLPALGPFYAPNVNSYKRFTPGSFAPTTFTWGRDNRTCAVRVVGRGEELHLEIRAPGADANPYLALSAVLAAIDHGLE…	glutamine synthetase family protein	476
WP_143612337.1	MLSDTSQPDGPATVKFPHRSRRGVLLGLSAPQLIVVTVTGLLLLAVLLTAGVTGALKLLPLWAVILAAVFIRHRGRALADWAPIAARYALRRFRGQLIWLARPSTRPRREGLLHLPGTAASLRVVTSPRGSCGAVHDPHHGTLTAVVKVSSRAFALLDPATQTSNVAGWGRTLAALARTGHIARVQVLERTVPDSGDALNRYWHEHGNEATHLAGPIYNDLLAAAGPAAAPHEAYVALALDLKAARRLINQAGGGLSGGFAVLAQLTSTFDQAARNAGLTPSGWLDAAEIAAVIRTAYDPKASAALDQWSASGRPQAEPAAAGPVVLVEKADRIQTDSAHHATFWIENWPRLETSPGFLHQLLFTSGVRRTLSLTYEPKGLDSALKDVQRRKATVIADA…	Hypothetical protein	489
WP_143612333.1	MASRTRASASPLFVPRKSDRRTARAARHQFAAAREQARHVARPEARPIAPGLHPELRATYPASGRPGPASARGGHLKLPAHRMTTATASGAYPFLAEGGLGAQGIYIGRDVHAEAAFTYDPFALYGRLDGFTNPNILLAGIIGMGKSALAKSIAVRAVAFGYRIYVPCDPKGEWTVVAQELGGQTIALGPGLPGRLNPLDAPARPYGVSEEDWTGEVRKRRLLLLGSLAKTVLRRELHPMEHTALDVALDQVVAHAQANGTTPLLGEVAYVLGSRERLDAALGELSGRLGHAAEDLAHALRRLVHGDLAGMFDAPSTAAFDPSAPMLSIDLSRLGGAGEDTALVLAMTCASAWMESALADPAGGRRWVIYDEAWRVMRHVALLERMQSQWKLSRGLGIA…	ATP-binding protein	504
WP_143612254.1	VSHLSPNHRATSRKSDDAYLRELGYEPVLTRRMGPFGNFAISFSVISVLSGCMTLYGFGLNTGGPSVMLWGWLVVGAMVMFIGAALAEVTSAYPTSGALYYQAEQLGGRKWGWYTGWLNLLGLLGAIAGIDYGAALFTGALFNLQWGFEPTPGKIMVIFLCILALHLALNLFGVRLVSILNSISVWWHLGGVTVIVGALAIVPSHHQSSDFVFGEFVNNTGWSSPLYAAALGLLLAQYTFCGYDASAHLSEETTDAQVSASRGIIHSIGWSWLAGFVLLAGLTFAIQDYAGTVGTATGVPPAQIFLDALGVAGAKALLLVVIIAQLCCGNAETAAASRMVFAFSRDGALPGSHLWRQVDRRTGTPRMAVLLAVVCAAVLALPSLYSPVAYAAITSINVV…	amino acid permease	510
WP_143612356.1	MQFLDAASLLDSGPLQFPRRIERLLWHLGFSDVSNIDGSGDEGGDILALHKGETWVIQCKWKRHGAVGADAVDEVARARDHYRAHKAVVVTNTRFSPDARQRVANLARLGPGILLWGGTDLTTSFDRVPPRFGRVTPRPYQAEALQALTADLDASGRALLVLATGLGKTVVGGEAIAAHLRRAPQDQVLVVAHAKDLVQQLERALWRHLPKDVPTRLLTGDTRPDDLSGLTCATVGSALSAARFGYRPGLVMIDEAHHVGEEGQYDELLELLSSARHLGVTATPWRGDKHDITHQLGAPSFSLGIEEGMRRGYLAQVDYRLFVDDIDWDIVREASDHSYGLAELNAKLFLPQRDEAIRDELATAWAATASPRAIVFCRTIEHAERLADMLRRTPLWSGA…	restriction endonuclease	552
WP_143612266.1	MTTIRKPTATTAPTDEAEVSDEELKFVIPGDRRIEAANAITTRSMARRLPQLIRRSLALGWQVDRVAVIAVLGVQLLSGVLEAFGLMATTGVIKPLIASQHISGDQLRSAVPSLVVLSGAIGLRALLGIASTALSARLAPRIAREAELELLDAATKAELAAYDNPGYNDRWDAADRGVEVSRDLLTEAQYILAASASLIASAFVLTAVHPILLPLLLLAALPKGVASVRAARISYIASLATTKDRRLLGMLRWYMVDKQTADQVRSGTMAPFLLDKYRTAGARIDRTTDQATWRSARISLVGGAAGGLAHAVVWVALALLVSAGQISVAALGTAFLALGRVSAGLDGVVGYGAQLFRTGMYLDDWADFIDEAGGHRIDRGPRAPAAPAVVRAENITFQY…	ABC transporter ATP-binding protein/permease	656
WP_143612364.1	MAGRHEGSLSSDISPVHRELTLRLRELRARAGVTYAELSHRTGYSASSLSRILSGVRVPKIELLEGLFEALDVESEDQTLLSDLCFRAQAEALQPEAAATDDEETGNVWLQRSLQELRTAAGQPSIRHIAELASGLSATTVHRVLRAQDQHHEHVLGVARALTQLLPPEADRHRALTNVNAALYRVRPRPGLPLSEVSDPFHLEVHYSIDSIFAGLPMLPAYVDREHDRELVKVVERAAAGVSQIAVLVGEAGTGKTRACWEALKLLRERDEPWRLWHPLDPSRPDAALAELDDVAPYTVVWLNEAQLYLGPDTRGEQLGEGLRNLLRDPGRAPVLVLATLWPHYWHALTARTEQDPHPNARELLDGHSIQVPDTFSGPDLATLTDKADLDPRLSKAAD…	helix-turn-helix transcriptional regulator	752
WP_143612354.1	VTENQYINVTPHPRILGVLGDIEFSHWQCLAELIDNSFDEFQAAGETADRPSVAVLLPPANSKRATAEITVQDNGRGMSLEAVTNAISAGWTSNGRHGSLGLFGMGFNISTARLGRRTTVRTSRAGDPDWIEVTLDLVQIANSSKYQAPYRSVPKTNREEHGTTVTISDLKQEQYATLCRPQTQNVIREKLGDVYSYLLSEKGFLLTLNGKKVRPRLPCVWDEKRTVTRQGVEIHAVQKITHVLSPKNACMACGYWSSADAERCEECGQDRLELRERKIWGWIGIQRYVHRTDYGLDFLRNGRKILLKDKRVFCWEDEDSLAEAELEYPIDSGAVQMGRIVGELHCDHVAPNYQKTAFEFETAEWRQVLREVRGASPLRPKIAKSLGLPENRSPLGLLY…	ATP-binding protein	778
WP_143612347.1	VAHEDAPAAAYQRELEDFASRLRKLRIGCGNPSQRSISSAAPPGPSLSVSAISEALNGKRLPSVDFLLALVRTLLSLANDNQSPVGRNDPRVEPWRTDWTRLAHLRDEARHASTAPESVQQPVVDSASQPPVQVREGAAPPTSTPAPIENHQPPRFRHTPPVLPHSGFVWSVAFSPDGNQMATGSAAGIVMLWDPATRQAIGKPLTGHTTTVRSVAFSPDGGLLAAASDIGTVRLWDPATHEEAGALPTKKQEGVTAVTFSPDGTLLATASYDRTVCLWDRYTYKAVGEPLTGHARPVTAVTFSPDGALLATASFDGLVRLWDPATRQAVGKPLIGHDGPVRSVAFSPGGLLATASDDGTVRLWDPTTHQTVGTPLTGHTGAATAVAFSPSGGLLATAA…	Hypothetical protein	817
